# Supplementary material for: Whole Genome Sequencing Identifies Key Genes in Spinal Schwannoma
Source: Front Genet. 2020 Oct 30;11:507816. doi: 10.3389/fgene.2020.507816 (PMC7661748; doi:10.3389/fgene.2020.507816)
Supplement: Supplementary file 4 [file Table_1.XLSX]

## Sheet: Amplifications
Table S1-1. The amplified regions and genes significantly mutated in spinal schwannoma
cytoband	15q26.3	9p24.3	2q37.3	10q26.3	16p13.3	12p13.33	1p36.33	4q35.2	11p11.12	17q25.3	21q22.3	19q13.43	8p23.3	5p15.1	4q34.3
q value	2.1156e-09	5.8535e-09	5.8842e-06	5.8842e-06	3.6183e-05	5.0592e-05	0.010039	0.010039	0.010039	0.026309	0.05076	0.080183	0.15768	0.21279	0.24563
residual q value	2.1156e-09	5.8535e-09	5.8842e-06	5.8842e-06	3.6183e-05	5.0592e-05	0.010039	0.010039	0.010039	0.026309	0.05076	0.080183	0.15768	0.21279	0.24563
wide peak boundaries	chr15:102497001-102531392	chr9:11001-30999	chr2:243093001-243199373	chr10:135498001-135534747	chr16:59001-70999	chr12:72001-83999	chr1:8001-562999	chr4:191016001-191154276	chr11:51581001-51592999	chr17:81081001-81195210	chr21:48093001-48129895	chr19:59069001-59128983	chr8:10001-46999	chr5:17524001-17593999	chr4:182462001-182469999
genes in wide peak	hsa-mir-1302-10	hsa-mir-1302-9	LOC728323	DUX2	DDX11L10	[LOC100288778]	hsa-mir-1302-2	[DUX4L2]	[OR4C46]	FLJ43681	[PRMT2]	MZF1	[OR4F21]	[LOC401177]	[LINC00290]
	WASH3P	WASH1					OR4F3					UBE2M
	DDX11L1						OR4F5					MGC2752
	DDX11L9						OR4F16					LOC100131691
							FAM138F
							FAM138A
							WASH7P
							LOC729737
							OR4F29
							LOC100132062
							LOC100132287
							LOC100133331
							DDX11L1

## Sheet: Deletions
Table S1-2. The deleted regions and genes significantly mutated in spinal schwannoma
cytoband	22q11.21	22q11.21	15q15.1	19q13.42	12q24.31	7q36.1	19p13.12	20q13.2	22q11.1	7q11.23	7p22.1	12q13.12	20q11.22	18q11.1	1p36.21	4p11	22q11.23	3p21.31	13q14.2	16q22.1	19q13.32	19q13.12	16p11.2	19p13.3	1p22.1	9q33.3	19p12	20p13	21p11.2	2q13	7q22.1	19q13.42	1q21.2	10p11.1	11q11	16p11.2	17q12
q value	0.0022672	0.0022672	0.016582	0.021865	0.034189	0.057703	0.077626	0.072066	0.0079426	0.095313	0.095313	0.095313	0.095313	0.10889	0.12191	0.12605	0.031685	0.1314	0.1314	0.1314	0.095313	0.1314	0.14736	0.14792	0.17219	0.16923	0.16989	0.1691	0.17149	0.20525	0.20398	0.12357	0.21317	0.21317	0.21317	0.21571	0.23293
residual q value	0.002667	0.0062127	0.016582	0.021865	0.034189	0.057703	0.077626	0.077626	0.081185	0.095313	0.095313	0.095313	0.095313	0.095798	0.12191	0.12191	0.12191	0.1314	0.1314	0.1314	0.1314	0.1314	0.14859	0.14859	0.17063	0.17063	0.17063	0.17063	0.17063	0.20525	0.20525	0.20525	0.22671	0.22671	0.22671	0.22671	0.22671
wide peak boundaries	chr22:21635001-50709999	chr22:21211001-21271999	chr15:41248001-41851999	chr19:55424001-55525999	chr12:123921001-123955999	chr7:151819001-152456999	chr19:14316001-14800999	chr20:50179001-50809999	chr22:17690001-18246999	chr7:53102001-76654999	chr7:4168001-99934999	chr12:48921001-51985999	chr20:29636001-63025520	chr18:108001-19998999	chr1:13477001-13694999	chr4:48908001-52859999	chr22:24401001-32439999	chr3:46777001-53529999	chr13:50159001-50486999	chr16:64979001-89262999	chr19:4246001-54568999	chr19:32976001-41594999	chr16:33298001-34403999	chr19:2836001-5914999	chr1:31183001-152197999	chr9:129600001-129677999	chr19:23433001-28281999	chr20:1-123999	chr21:1-15601999	chr2:1-243199373	chr7:1-159138663	chr19:1-59128983	chr1:1-249250621	chr10:1-135534747	chr11:1-135006516	chr16:1-90354753	chr17:1-81195210
genes in wide peak	hsa-mir-3201	SNAP29	ITPKA	NLRP2	SNRNP35	XRCC2	hsa-mir-639	ATP9A	ATP6V1E1	hsa-mir-590	hsa-mir-106b	hsa-mir-1293	hsa-mir-647	hsa-mir-1-2	PRAMEF9	DCUN1D4	hsa-mir-3200	hsa-mir-135a-1	KPNA3	hsa-mir-1910	hsa-mir-935	hsa-mir-641	hsa-mir-1826	hsa-mir-7-3	hsa-mir-554	ZBTB34	ZNF91	DEFB125	hsa-mir-3118-5	hsa-mir-3133	hsa-mir-595	hsa-mir-1274b	hsa-mir-3124	hsa-mir-202	hsa-mir-3167	hsa-mir-1910	hsa-mir-3186
	hsa-let-7b		LTK	NLRP7		MLL3	CD97	ZFP64	BCL2L13	hsa-mir-4284	hsa-mir-591	hsa-mir-1291	hsa-mir-4326	hsa-mir-320c-1	PRAMEF21	CWH43	hsa-mir-3199-2	hsa-mir-566	EBPL	hsa-mir-3182	hsa-mir-373	ACTN4	LOC390705	hsa-mir-637	hsa-mir-4257		ZNF254		hsa-mir-3156-3	hsa-mir-149	hsa-mir-153-2	hsa-mir-935	hsa-mir-3123	hsa-mir-378c	hsa-mir-100	hsa-mir-3182	hsa-mir-1250
	hsa-mir-1249		CHP			FABP5P3	DNAJB1	SALL4	CECR3	hsa-mir-4283-2	hsa-mir-489	ACCN2	hsa-mir-124-3	hsa-mir-3156-2	PRAMEF8		hsa-mir-548j	hsa-mir-4271	ARL11	hsa-mir-1972-2	hsa-mir-1283-2	AKT2	LINC00273	AES	hsa-mir-3118-3		ZNF681		BAGE	hsa-mir-4269	hsa-mir-671	hsa-mir-373	hsa-mir-1537	hsa-mir-4297	hsa-mir-4301	hsa-mir-1972-2	hsa-mir-4316
	hsa-mir-33a		OIP5			LOC100128822	NDUFB7		CECR2	hsa-mir-3147	hsa-mir-1285-1	ADCY6	hsa-mir-133a-2	hsa-mir-4317	PRAMEF7		ADORA2A	hsa-mir-191	CTAGE10P	hsa-mir-140	hsa-mir-643	APLP1		DAPK3	hsa-mir-3118-2		ZNF675		TPTE	hsa-mir-562	hsa-mir-1975	hsa-mir-1283-2	hsa-mir-1182	hsa-mir-4296	hsa-mir-34c	hsa-mir-140	hsa-mir-636
	hsa-mir-1281		RTF1				PKN1		SLC25A18	hsa-mir-4283-1	hsa-mir-590	AQP2	hsa-mir-3195	ADCYAP1	PRAMEF20		ADRBK2	hsa-mir-711		hsa-mir-1538	hsa-mir-125a	ATP4A		EEF2	hsa-mir-3118-1		RPSAP58		RBM11	hsa-mir-1471	hsa-mir-548f-4	hsa-mir-643	hsa-mir-320b-2	hsa-mir-2110	hsa-mir-1260b	hsa-mir-1538	hsa-mir-635
	hsa-mir-659		RPAP1				PTGER1			ASL	hsa-mir-4284	AQP5	hsa-mir-1257	C18orf1	PRAMEF15		AP1B1	hsa-mir-2115		hsa-mir-328	hsa-mir-150	BLVRB		FUT3	hsa-mir-942		ZNF726		C21orf15	hsa-mir-1244-1	hsa-mir-490	hsa-mir-125a	hsa-mir-664	hsa-mir-4295	hsa-mir-548l	hsa-mir-328	hsa-mir-548d-2
	hsa-mir-3200		NDUFAF1				TECR			CCT6A	hsa-mir-4283-2	AQP6	hsa-mir-646	CETN1	PRAMEF16		CRYBA4	hsa-mir-1226		AARS	hsa-mir-4324	CAPNS1		FUT5	hsa-mir-320b-1		LOC100101266		BAGE5	hsa-mir-4268	hsa-mir-29b-1	hsa-mir-150	hsa-mir-194-1	hsa-mir-548e	hsa-mir-1304	hsa-mir-138-2	hsa-mir-634
	hsa-mir-3199-2		NUSAP1				DDX39A			CLDN4	hsa-mir-3147	ARF3	hsa-mir-298	CIDEA	PRAMEF14		CRYBB1	ACY1		AP1G1	hsa-mir-220c	CD22		FUT6	hsa-mir-4256				BAGE4	hsa-mir-3132	hsa-mir-335	hsa-mir-4324	hsa-mir-3122	hsa-mir-609	hsa-mir-1261	hsa-mir-3181	hsa-mir-4315-2
	hsa-mir-548j		INO80				GIPC1			CLDN3	hsa-mir-4283-1	ATF1	hsa-mir-4325	GATA6			CRYBB2	ALAS1		AGRP	hsa-mir-3191	CEBPA		GNA11	hsa-mir-197				BAGE3	hsa-mir-153-1	hsa-mir-183	hsa-mir-220c	hsa-mir-4260	hsa-mir-936	hsa-mir-3166	hsa-mir-1826	hsa-mir-633
	hsa-mir-650		EXD1				EMR3			EGFR	hsa-mir-1200	CACNB3	hsa-mir-1302-5	GNAL			CRYBB2P1	AMT		APRT	hsa-mir-320e	CEBPG		GNA15	hsa-mir-553				BAGE2	hsa-mir-3131	hsa-mir-129-1	hsa-mir-3191	hsa-mir-205	hsa-mir-1307	hsa-mir-4300	hsa-mir-762	hsa-mir-21
	hsa-mir-130b		OIP5-AS1				CLEC17A			ELN	hsa-mir-548n	CCNT1	hsa-mir-1259	IMPA2			CRYBB3	APEH		ZFHX3	hsa-mir-769	TBCB		MATK	hsa-mir-137				ANKRD30BP2	hsa-mir-26b	hsa-mir-593	hsa-mir-320e	hsa-mir-29b-2	hsa-mir-146b	hsa-mir-708	hsa-mir-548w	hsa-mir-301a
	ACO2						MIR639			ERV3-1	hsa-mir-550-2	CELA1	hsa-mir-1289-1	MC2R			EWSR1	RHOA		CA5A	hsa-mir-642	CLC		NFIC	hsa-mir-760				LIPI	hsa-mir-548f-2	hsa-mir-592	hsa-mir-769	hsa-mir-135b	hsa-mir-3158-1	hsa-mir-326	hsa-mir-3179-3	hsa-mir-142
	ADORA2A									GBAS	hsa-mir-550-1	GPD1	hsa-mir-499	MC5R			GGT1	SLC25A20		CA7	hsa-mir-4323	COX6B1		NRTN	hsa-mir-186				POTED	hsa-mir-1302-4	hsa-mir-548o	hsa-mir-642	hsa-mir-1231	hsa-mir-608	hsa-mir-139	hsa-mir-3180-2	hsa-mir-3185
	ADRBK2									GTF2I	hsa-mir-196b	LALBA	hsa-mir-644	NDUFV2			GGT5	CAMP		CALB2	hsa-mir-641	COX7A1		MAP2K2	hsa-mir-1262				ANKRD20A11P	hsa-mir-2355	hsa-mir-4285	hsa-mir-4323	hsa-mir-181a-1	hsa-mir-1287	hsa-mir-3165	hsa-mir-484	hsa-mir-196a-1
	ADSL									GTF2IP1	hsa-mir-148a	SLC11A2	hsa-mir-1825	PTPN2			LIF	CDC25A		CBFA2T3	hsa-mir-1270-2	CYP2A6		PTPRS	hsa-mir-3117				TEKT4P2	hsa-mir-3130-4	hsa-mir-106b	hsa-mir-641	hsa-mir-1278	hsa-mir-607	hsa-mir-548k	hsa-mir-1972-1	hsa-mir-10a
	AP1B1									GUSB	hsa-mir-1183	POU6F1	hsa-mir-3193	PTPRM			LIMK2	CISH		CBFB	hsa-mir-1270-1	CYP2A7		SAFB	hsa-mir-101-1				MIR3156-3	hsa-mir-3129	hsa-mir-591	hsa-mir-1270-2	hsa-mir-3121	hsa-mir-3157	hsa-mir-3164	hsa-mir-3180-1	hsa-mir-1203
	ATF4									HIP1	hsa-mir-3146	PRKAG1	hsa-mir-3194	ROCK1			MN1	COL7A1		CDH1	hsa-mir-640	CYP2B6		SH3GL1	hsa-mir-3116-2				MIR3687	hsa-mir-1245	hsa-mir-489	hsa-mir-1270-1	hsa-mir-488	hsa-mir-107	hsa-mir-3163	hsa-mir-365-1	hsa-mir-152
	BCR									HPVC1	hsa-mir-1302-6	PRPH	ADA	SNRPD1			DRG1	DAG1		CDH3	hsa-mir-3189	CYP2B7P1		TBXA2R	hsa-mir-761				MIR3648	hsa-mir-561	hsa-mir-1285-1	hsa-mir-640	hsa-mir-199a-2	hsa-mir-346	hsa-mir-612	hsa-mir-548h-2	hsa-mir-4315-1
	BIK									HSPB1	hsa-mir-589	SMARCD1	AHCY	TGIF1			NEFH	DOCK3		CDH5	hsa-mir-3188	ECH1		TLE2	hsa-mir-30c-1					hsa-mir-1258	hsa-mir-590	hsa-mir-3189	hsa-mir-1295	hsa-mir-606	hsa-mir-194-2	hsa-mir-3178	hsa-mir-2117
	TSPO									LIMK1	ACTB	TMBIM6	ASIP	TYMS			NF2	DUSP7		CDH11	hsa-mir-1470	FBL		S1PR4	hsa-mir-4255					hsa-mir-3128	hsa-mir-4284	hsa-mir-3188	hsa-mir-3119-2	hsa-mir-1254	hsa-mir-1237	hsa-mir-940	hsa-mir-2909
	MPPED1									MDH2	ADCY1	TFCP2	ATP5E	YES1			OSM	CELSR3		CDH13	hsa-mir-639	ETV2		LONP1	hsa-mir-552					hsa-mir-1246	hsa-mir-4283-2	hsa-mir-1470	hsa-mir-557	hsa-mir-1296	hsa-mir-1908	hsa-mir-1225	hsa-mir-632
	CRYBA4									PHKG1	ADCYAP1R1	WNT1	BCL2L1	ZFP161			RFPL1	GNAI2		CDH15	hsa-mir-181d	GPI		APBA3	hsa-mir-4254					hsa-mir-10b	hsa-mir-3147	hsa-mir-639	hsa-mir-1255b-2	hsa-mir-548f-1	hsa-mir-3162	hsa-mir-3177	hsa-mir-365-2
	CRYBB1									PMS2L2	AEBP1	WNT10B	BMP7	RNMT			SMTN	GNAT1		CDH16	hsa-mir-199a-1	FFAR1		SAFB2	ABCA4					hsa-mir-933	hsa-mir-4283-1	hsa-mir-181d	hsa-mir-921	hsa-mir-605	hsa-mir-130a	hsa-mir-662	hsa-mir-3184
	CRYBB2									PMS2P4	AHR	TUBA1A	BPI	MYOM1			SNRPD3	GPX1		COX4I1	hsa-mir-638	FFAR3		CHAF1A	ACADM					hsa-mir-128-1	hsa-mir-1200	hsa-mir-199a-1	hsa-mir-556	hsa-mir-4294	hsa-mir-3161	hsa-mir-3176	hsa-mir-144
	CRYBB2P1									PMS2P5	AMPH	MLL2	CD40	NAPG			TCN2	GRM2		CTRB1	hsa-mir-1238	FFAR2		EBI3	ADORA3					hsa-mir-663b	hsa-mir-548n	hsa-mir-638	hsa-mir-4259	hsa-mir-3156-1	hsa-mir-3160-2	AARS	hsa-mir-1180
	CRYBB3									PMS2P3	AOAH	DDX23	CDH4	USP14			TOP1P2	HYAL1		CTRL	hsa-mir-1181	HNRNPL		PLIN3	AGL					hsa-mir-1302-3	hsa-mir-550-2	hsa-mir-1238	hsa-mir-765	hsa-mir-938	hsa-mir-129-2	ABAT	hsa-mir-33b
	CSF2RB									POR	AQP1	SLC4A8	CEBPB	VAPA			XBP1	IMPDH2		CYBA	hsa-mir-4322	HPN		HMG20B	AK2					hsa-mir-4267	hsa-mir-550-1	hsa-mir-1181	hsa-mir-9-1	hsa-mir-604	hsa-mir-610	ABCA3	hsa-mir-1288
	CSNK1E									PSPH	ASL	DAZAP2	CHRNA4	DLGAP1			YWHAH	ITIH1		DHODH	hsa-mir-220b	LGALS4		SEMA6B	AK4					hsa-mir-4266	hsa-mir-196b	hsa-mir-4322	hsa-mir-555	hsa-mir-603	hsa-mir-3159	ADCY7	hsa-mir-548h-3
	CYP2D7P1									RFC2	ASNS	TROAP	COL9A3	LPIN2			TPST2	ITIH3		NQO1	hsa-mir-7-3	LGALS7		KDM4B	ALX3					hsa-mir-4265	hsa-mir-148a	hsa-mir-220b	hsa-mir-92b	hsa-mir-1915	hsa-mir-4299	ADCY9	hsa-mir-744
	CYP2D6									CCL24	AZGP1	TUBA1B	CSE1L	THOC1			NIPSNAP1	ITIH4		DYNC1LI2	ACP5	LRP3		ZFR2	AMPD1					hsa-mir-3127	hsa-mir-1183	hsa-mir-7-3	hsa-mir-4258	hsa-mir-511-2	hsa-mir-302e	AP1G1	hsa-mir-4314
	DDT									STX1A	BLVRA	MCRS1	CSTF1	PPP4R1			THOC5	LAMB2		E2F4	ACTN4	MAG		PIP5K1C	AMPD2					hsa-mir-4264	hsa-mir-3146	hsa-mir-637	hsa-mir-190b	hsa-mir-511-1	hsa-mir-483	AFG3L1P	hsa-mir-324
	CYB5R3									EIF4H	CACNA2D1	GALNT6	CTSZ	NDC80			MTMR3	MAP4		FOXF1	AP2A1	MAP3K10		RPL36	AMY1A					hsa-mir-1285-2	hsa-mir-1302-6	hsa-mir-4321	hsa-mir-554	hsa-mir-1265	hsa-mir-675	AGRP	hsa-mir-497
	EP300									CLIP2	CALCR	FAIM2	CYP24A1	MYL12A			GAL3ST1	MST1		FOXL1	AKT2	NFKBIB		SNORD37	AMY1B					hsa-mir-3126	hsa-mir-589	hsa-mir-1909	hsa-mir-4257	hsa-mir-548q	hsa-mir-4298	ALDOA	hsa-mir-1253
	EWSR1									LAT2	CAMK2B	DDN	DNMT3B	SLMO1			DEPDC5	MST1R		FOXC2	APLP1	NPHS1		TJP3	AMY1C					hsa-mir-216b	hsa-mir-339	hsa-mir-3187	hsa-mir-3118-3	hsa-mir-3155	hsa-mir-210	AMFR	hsa-mir-212
	FBLN1									YWHAG	KRIT1	KCNH3	E2F1	RALBP1			SFI1	MYL3		GALNS	APOC1	PEPD		ITGB1BP3	AMY2A					hsa-mir-559	ABP1	hsa-mir-1302-11	hsa-mir-3118-2	ACADSB	ACAT1	AQP8	hsa-mir-22
	XRCC6									ZNF138	CCT6A	PRPF40B	EDN3	AFG3L2			SF3A1	PFKFB4		GCSH	APOC1P1	FXYD1		UHRF1	AMY2B					hsa-mir-558	ACHE	A1BG	hsa-mir-3118-1	ACTA2	ACP2	APRT	hsa-mir-3183
	GGT1									ZP3	CD36	METTL7A	EEF1A2	RAB31			RASL10A	PLXNB1		GLG1	APOC2	FXYD3		ZBTB7A	RHOC					hsa-mir-4263	ACTB	ACP5	hsa-mir-942	ADAM8	ACRV1	ABCC6	AANAT
	GGT5									FZD9	2019-09-07	LETMD1	EPB41L1	EPB41L3			GAS2L1	PRKAR2A		HAS3	APOC4	POLR2I		FZR1	ARNT					hsa-mir-1301	ADCY1	ACTN4	hsa-mir-320b-1	ADARB2	ACTN3	ARHGDIG	ABR
	GNAZ									TPST1	CDK6	RND1	EYA2	ANKRD12			RFPL1-AS1	PRKCD		HP	APOE	PSMC4		SIRT6	ATP1A1					hsa-mir-3125	ADCYAP1R1	AP2A1	hsa-mir-4256	ADD3	ADM	ZFHX3	ACACA
	MCHR1									FKBP6	CHN2	RACGAP1	FOXS1	CCDC165			CHEK2	PTH1R		HPR	KLK3	PSMD8		PIAS4	ATP5F1					hsa-mir-4262	AEBP1	AES	hsa-mir-197	ADK	ADRBK1	ATP2A1	ACADVL
	GSTT1									BAZ1B	CLK2P	DHH	GGT7	SMCHD1			MORC2	QARS		HSBP1	ASNA1	MRPS12		FEM1A	ATP6V0B					hsa-mir-548s	AHR	AKT2	hsa-mir-553	ADRA2A	AP2A2	ATP6V0C	ACCN1
	GSTT2									BCL7B	COL1A2	FKBP11	GHRH	CLUL1			TTC28	RPL29		HSD11B2	ATP1A3	RPS16		STAP2	BAI2					hsa-mir-4261	AKR1B1	AMH	hsa-mir-137	ADRB1	APLNR	BBS2	ACLY
	H1F0									GTF2IRD1	CLDN4	BIN2	GNAS	CEP192			SPECC1L	SEMA3F		HSD17B2	ATP4A	RYR1		CCDC94	BCL9					AAMP	AMPH	APLP1	hsa-mir-760	ALOX5	ALDH3B1	TNFRSF17	ACOX1
	HMOX1									POM121	CLDN3	LIMA1	NPBWR2	ENOSF1			PES1	SMARCC1		HSF4	AXL	SCN1B		C19orf10	BMP8B					ACADL	AOAH	APOC1	hsa-mir-186	ANXA8L2	ALDH3B2	C16orf3	ACTG1
	IGLL1									CCL26	CRHR2	KANSL2	GSS	LINC00470			CABIN1	NEK4		IRF8	BAX	SNRPA		NCLN	BRDT					ACP1	AQP1	APOC1P1	hsa-mir-1262	ANK3	AMPD3	CA5A	ADORA2B
	IL2RB									ZNF273	CYP3A7	LMBR1L	HCK	SPIRE1			SEC14L2	TCTA		KARS	BCAT2	SUPT5H		DUS3L	C8A					ACTG2	ARF5	APOC2	hsa-mir-3117	ANXA2P3	APBB1	CA7	AP2B1
	KCNJ4									POMZP3	CYP3A4	SMAGP	HNF4A	PSMG2			SEZ6L	TKT		LCAT	BCKDHA	TYROBP		SHD	C8B					ACVR1	ASL	APOC4	hsa-mir-101-1	ANXA7	BIRC2	CALB2	ALDH3A1
	LGALS1									SEC61G	CYP3A5	DIP2B	ID1	TWSG1			PATZ1	TNNC1		MAF	BCL3	USF2		ZNF77	CAPZA1					ACVR2A	ASNS	APOE	hsa-mir-3116-2	ANXA11	BIRC3	CBFA2T3	ALDH3A2
	LGALS2									SUMF2	CYP51A1	NCKAP5L	EIF6	CHMP1B			PITPNB	UBA7		CHST6	CEACAM1	ZFP36		C19orf29	CASQ2					ACYP2	AZGP1	KLK3	hsa-mir-761	FAS	APLP2	CBFB	ALDOC
	LIF									AUTS2	DGKB	SPATS2	KCNB1	MIB1			PISD	USP4		MVD	BLVRB	ZNF146		CELF5	CD2					ADCY3	OPN1SW	ASNA1	hsa-mir-30c-1	ARL3	APOA1	CBLN1	ALOX12
	LIMK2									TBL2	DDC	DNAJC22	KCNG1	PIEZO2			OSBP2	UQCRC1		NFATC3	BST2	MIA		FSD1	CD53					ADD2	BLVRA	ATP1A3	hsa-mir-4255	ATP5C1	APOA4	CCNF	ALOX12B
	MB									CRCP	DFNA5	CSRNP2	KCNQ2	CTAGE1			TFIP11	IFRD2		PLCG2	C3	DPF1		TLE6	CD58					ADRA2B	BPGM	ATP4A	hsa-mir-552	BMI1	APOC3	CD19	ALOX12P2
	MCM5									RABGEF1	DLX5	FAM186B	KCNS1	METTL4			C22orf31	MAPKAPK3		PSKH1	C5AR1	LTBP4		ZNF556	CDC20					AGXT	BRAF	ATP5D	hsa-mir-4254	BMPR1A	ARCN1	CDH1	ALOX15
	MFNG									MLXIPL	DLX6	TUBA1C	LAMA5	MPPE1			C22orf24	SEMA3B		PSMB10	CA11	FCGBP		UBXN6	CDKN2C					ALK	CACNA2D1	AXL	hsa-mir-1976	BNIP3	RHOG	CDH3	ALOX15B
	MGAT3									SBDS	DYNC1I1	C12orf62	LBP	ARHGAP28			RHBDD3	MANF		PSMD7	CACNA1A	PDCD5		DOHH	CHI3L2					ALPI	CALCR	AZU1	hsa-mir-3115	CACNB2	ARHGAP1	CDH5	AOC2
	MIF									CHCHD2	EGFR	CCDC65	MC3R	CEP76			INPP5J	BAP1		RRAD	CALM3	DYRK1B		CREB3L3	CLCA1					ALPP	CALD1	BAX	hsa-mir-4253	CALML3	PHOX2A	CDH8	BIRC5
	MMP11									ZNF117	ELN	FMNL3	MMP9	GREB1L			POM121L9P	HYAL3		ST3GAL2	CALR	NUMBL		HDGFRP2	PLK3					ALPPL2	CALU	BCAT2	hsa-mir-1256	CAMK2G	ARL2	CDH11	APOH
	MN1									MRPS17	ERV3-1	CERS5	MYBL2	COLEC12			UQCR10	HYAL2		SLC9A5	CAPNS1	KCNK6		RAX2	CNN3					BIN1	CAMK2B	BCKDHA	hsa-mir-1290	CASP7	ARNTL	CDH13	ARL4D
	MPST									ZNF107	ETV1	LARP4	MYT1	SEH1L			PLA2G3	BSN		SLC12A4	CAPS	GMFG		MPND	COL8A2					ANXA4	CAPZA2	BCL3	hsa-mir-1273d	ENTPD1	ARRB1	CDH15	ARHGDIA
	MYH9									STYXL1	EVX1	FAM186A	NFATC2	EMILIN2			MTFP1	RRP9		SNTB2	CCNE1	KIAA0355		ATCAY	COL9A2					AOX1	CASP2	HCN2	hsa-mir-34a	CDK1	ART1	CDH16	ARRB2
	NAGA									STAG3L1	GARS	RHEBL1	NNAT	TXNDC2			UPB1	CACNA2D2		TAT	CD22	MLL4		DPP9	COL11A1					APOB	CAV1	CEACAM1	hsa-mir-4252	CHAT	ASCL2	CDR2	ASGR1
	NCF4									C7orf42	GBAS	BCDIN3D	NTSR1	TUBB6			TUG1	VPRBP		TERF2	CD33	UBA2		MRPL54	COL16A1					RHOB	CAV2	BLVRB	hsa-mir-551a	AKR1C4	ATM	CES1	ASGR2
	NDUFA6									TYW1	GCK	LOC255411	OPRL1	L3MBTL4			ZMAT5	IP6K1		TK2	SIGLEC6	PAK4		LRG1	CPT2					RND3	KRIT1	BSG	hsa-mir-4251	CHUK	FXYD2	CETP	ASPA
	DRG1									NSUN5	GHRHR	LOC283332	PCK1	MYL12B			SUSD2	PARP3		ZNF19	CD37	TMEM147		C19orf70	CRYZ					ATIC	CCT6A	BST2	hsa-mir-429	ABCC2	BAD	CLCN7	ATP1B2
	NEFH									LANCL2	GLI3	TMPRSS12	PFDN4	ESCO1			EIF4ENIF1	RBM6		ZNF23	CD70	SPINT2		TMIGD2	CSF1					ATP5G3	CD36	C3	hsa-mir-1302-2	COL13A1	BBS1	CLN3	ATP2A3
	NF2									RHBDD2	GNAI1	C1QL4	PI3	FAM210A			ASPHD2	RBM5		GAN	CD79A	DLL3		TNFAIP8L1	CSF3R					ATP6V1B1	2019-09-07	C5AR1	ABCA4	COL17A1	CCND1	CNGB1	ATP5G1
	NHP2L1									WBSCR17	GNG11	HIGD1C	PLAGL2	APCDD1			C22orf13	NME6		SLC7A5	CD97	HCST		ZNF57	CTBS					KIF1A	CDK5	CA11	ABL2	KLF6	BDNF	COX4I1	ATP6V0A1
	OSM									STAG3L4	GNGT1	SNORA2A	PLCG1	LINC00526			TBC1D10A	TRAIP		TRADD	CDKN2D	UPK1A		MFSD12	CTH					AUP1	CDK6	CACNA1A	ACADM	MAP3K8	CXCR5	COX6A2	BLMH
	PDGFB									UPK3B	GRB10	SNORA2B	PLTP	ZNF519			KREMEN1	ARIH2		MBTPS1	CEACAM5	SLC7A9		GIPC3	CTPS					BARD1	CFTR	CALM3	ACTA1	COX15	SERPING1	CREBBP	BRCA1
	PMM1									VOPP1	GRM3	SNORA34	CTSA	ABHD3			ZNRF3	NPRL2		CES2	CEBPA	MAP4K1		NDUFA11	CTSK					BCS1L	CHN2	CALR	ACTN2	CPN1	CAPN5	CRYM	C1QBP
	POLR2F									WBSCR16	GTF2I	LOC100286844	PPP1R3D	RAB12			ASCC2	CSPG5		NAE1	CEBPG	ZFP30		TICAM1	CTSS					BMPR2	CHRM2	CAPNS1	ADAR	CREM	C11orf2	CSNK2A2	FMNL1
	PPARA									ABHD11	GTF2IP1	MIR1293	PSMA7	LOC201477			MYO18B	USP19		NOL3	CGB	SIRT2		ZNRF4	CYP2J2					BOK	AP1S1	CAPS	ADORA1	CTBP2	MRPL49	CTF1	CA4
	MAPK1									CALN1	GUSB	MIR1291	PTGIS	LOC284215			KIAA1656	SLC38A3		TAF1C	CEACAM3	CYP2G1P		ZNF555	CYP4A11					ZFP36L2	CLCN1	CCNE1	ADORA3	CTSL1P2	ZNHIT2	CTRB1	CACNB1
	MAPK11									TMEM120A	HGF	LOC100335030	PTK6	LAMA1			KIAA1671	CYB561D2		SLC7A6	CEACAM7	SIPA1L3		PRR22	CYP4B1					BUB1	CLK2P	CD22	PARP1	CYP2C19	MPPED2	CTRL	CACNG1
	PVALB									GTF2IRD2	HIP1	MIR4701	PTPN1	CYP4F35P			HPS4	TMEM115		USP10	CEACAM8	HAUS5		ANKRD24	DAB1					CACNB4	COL1A2	CD33	ADSS	CYP2C8	C11orf9	CYBA	CD7
	RAC2									DNAJC30	HNRNPA2B1		RBL1	LOC339290			IGLL3P	WDR6		ATP6V0D1	CEACAM4	PLD3		PLAC2	DBT					CAD	CPA1	SIGLEC6	AGL	CYP2C9	C11orf10	CYLD	CD68
	RANGAP1									ZNF479	HOXA1		RPN2	LRRC30			LRP5L	RASSF1		BCAR1	TBCB	ZNF345		TMEM146	GADD45A					CALM2	CPA2	CD37	AGT	CYP2C18	DAGLA	ECI1	CD79B
	RFPL1									DTX2	HOXA2		RPS21	ANKRD30B			RNF185	NISCH		KIAA0513	CKM	CLIP3		C19orf77	DHCR24					CAPG	CLDN4	CD70	AK2	CYP2E1	CALCA	DHODH	CDC6
	RPL3									WBSCR22	HOXA3		SDC4	POTEC			PIK3IP1	TREX1		PIEZO1	AP2S1	LSM14A		MIR7-3HG	DIO1					CASP8	CLDN3	CD79A	AK4	CYP17A1	CALCB	NQO1	CDC27
	MAPK12									WBSCR28	HOXA4		SEMG1	LOC400643			SGSM1	TUSC2		DHX38	CLC	GAPDHS		HSD11B1L	DPH2					CASP10	CRHR2	CD97	ALDH9A1	CYP26A1	CAPN1	2019-09-01	CDK3
	SLC5A1									TRIM50	HOXA5		SEMG2	MIR1-2			EMID1	TWF2		IST1	CLPTM1	ZBTB32		VMAC	DPYD					CCNT2	CUX1	CDC34	ALPL	AKR1C1	CARS	DNASE1	CHAD
	SMTN									SRCRB4D	HOXA6		SRSF6	MIR133A1			SELM	DHX30		ATP2C2	CNN1	EIF3K		C19orf29-AS1	DR1					CD8A	CYP3A7	CDKN2D	ALX3	AKR1C2	CASP1	DNASE1L2	CHD3
	SLC5A4									VKORC1L1	HOXA7		SLPI	CXADRP3			HSCB	SCAP		CLEC3A	COMP	LGALS13		MIR7-3	ECM1					CD8B	CYP3A4	CEACAM5	AMPD1	DMBT1	CASP4	DYNC1LI2	CHRNB1
	SMARCB1									KCTD7	HOXA9		SNAI1	ANKRD20A5P			CCDC117	LAMB2P1		CHST4	COX6B1	SERTAD3		PLIN5	S1PR1					CD28	CYP3A5	CEBPA	AMPD2	DNA2	CASP5	DPEP1	CHRNE
	SNRPD3									WBSCR27	HOXA10		SNTA1	C18orf56			HORMAD2	RAD54L2		MPHOSPH6	COX7A1	SERTAD1		ARRDC5	EDN2					CENPA	CYP51A1	CEBPG	AMY1A	TRDMT1	CAT	E2F4	CLTC
	SOX10									SBDSP1	HOXA11		SPAG4	C18orf42			DUSP18	STAB1		NUTF2	CRX	ZNF571		MIR637	PHC2					CHN1	DGKB	CGB	AMY1B	DNTT	CBL	E4F1	CCR7
	SREBF2									VPS37D	HOXA13		SRC	LOC644669			MORC2-AS1	NBEAL2		COX4NB	NCAN	LSR		PLIN4	CELSR2					CHRNA1	DDC	CEACAM3	AMY1C	DOCK1	SERPINH1	EMP2	CNP
	SSTR3									NSUN5P1	HPVC1		SRMS	CBX3P2			CABP7	KLHL18		CFDP1	CYP2A6	FXYD7		C19orf71	ELAVL4					CHRND	DFNA5	CEACAM7	AMY2A	DUSP5	CCKBR	ERCC4	COL1A1
	ST13									ZNF92	HSPB1		STAU1	LOC645355			RNF215	NAT6		CTCF	CYP2A7	FXYD5		LOC100131094	ENSA					CHRNG	DLD	CEACAM8	AMY2B	ECHS1	CD3D	FANCA	COX10
	TCF20									ZNF679	HUS1		STK4	TMEM200C			PRR14L	ABHD14A		NFAT5	CYP2A13	RAB4B		MIR4747	EPS15					CLK1	DLX5	CEACAM4	APCS	EGR2	CD3E	FOXF1	COX11
	TCN2									ABHD11-AS1	ICA1		AURKA	FLJ35776			TMEM211	POC1A		WWP2	CYP2B6	PAF1		MIR4746	EXTL2					CNGA3	DLX6	CIRBP	APOA2	EIF4EBP2	CD3G	FOXL1	CPD
	TEF									VSTM2A	IGFBP1		TAF4	ROCK1P1			SEC14L3	NDUFAF3		DDX19B	CYP2B7P1	SARS2			F3					COL3A1	DYNC1I1	TBCB	FASLG	EMX2	CD5	FOXC2	CLDN7
	TIMP3									DKFZp434L192	IGFBP3		TCEA2	LOC727896			TTC28-AS1	PTPN23		GABARAPL2	CYP2F1	GPATCH1			FAAH					COL4A3	DPP6	CKM	ARF1	ERCC6	CD6	FUS	CRHR1
	TOP1P2									SRRM3	IL6		TFAP2C	LOC100130480			SEC14L4	DNAH1		MON1B	DBP	SAMD4B			FABP3					COL4A4	SLC26A3	AP2S1	RHOC	FGF8	MS4A1	GALNS	CRK
	TST									NSUN5P2	INHBA		TGM2	LOC100192426			SLC35E4	GNL3		PHLPP2	DHPS	MED29			FCGR1A					COL5A2	EGFR	CLC	ARNT	FGFR2	MS4A3	GAS8	CRYBA1
	UBE2L3									POM121L12	ITGB8		TNNC2	LOC100288122			SDC4P	SPCS1		ZCCHC14	DMPK	PSENEN			FCGR1B					COL6A3	ELN	CLPTM1	ASTN1	GAD2	CD44	GCSH	CSF3
	UPK3A									LOC285878	LIMK1		TOP1	MIR320C1			FAM211B	SETD2		KIAA0182	DMWD	ZNF302			FHL3					COX5B	EN2	CNN1	SERPINC1	GATA3	CD59	GFER	CSH1
	VPREB1									INTS4L1	MCM7		TPD52L2	MIR4317			SRRD	RBM15B		ATMIN	DNASE2	LIN37			FOXE3					CPS1	EPHA1	CNN2	ATF3	GDF2	CD81	GLG1	CSH2
	WNT7B									LINC00174	MDH2		UBE2V1	MIR3156-2			PIWIL3	GMPPB		COTL1	DNM2	SLC7A10			FOXD2					CREB1	EPHB4	COMP	RERE	GDF10	CD151	GNAO1	CSHL1
	XBP1									ZNF680	MEOX2		YWHAB	MIR4526			MIAT	C3orf18		MLYCD	DNMT1	LGALS14			FMO5					ATF2	EPHB6	COX6B1	ATP1A1	GDI2	CDKN1C	GOT2	CSNK1D
	YWHAH									2019-09-14	NDUFA4		MKRN7P	MIR3976			CCDC157	SHISA5		SF3B3	ECH1	LRFN1			GBP1					CRYBA2	EPO	COX7A1	ATP1A2	GFRA1	CFL1	GP2	SLC25A10
	ZNF70									ZNF713	NPY		ZNF217				BCRP3	ZMYND10		CES3	MEGF8	GRAMD1A			GBP2					CRYGA	ERV3-1	CRX	ATP1A4	GLUD1	CTSC	GRIN2A	CTNS
	SYN3									FKBP9L	NPTX2		GDF5				C22orf45	TEX264		ADAT1	ELAVL1	ZFP14			GBP3					CRYGB	ETV1	CSNK1G2	ATP1B1	GOT1	CHEK1	GSPT1	CYB561
	PLA2G6									TRIM73	OCM2		NCOA3				POM121L10P	CCDC72		CHST5	ELAVL3	ZNF529			GFI1					CRYGC	EVX1	NCAN	ATP2B4	PRLHR	CHKA	GTF3C1	ACE
	TPST2									TRIM74	OGDH		RAE1				GATSL3	ZNF589		EDC4	EMP3	PRX			GJA4					CRYGD	EZH2	CYP2A6	ATP5F1	GPR26	CHRM1	HAGH	DDX5
	GALR3									LOC389493	PDE1C		BCAS1				SEC14L6	HEMK1		PLA2G15	EMR1	SPTBN4			GJA5					CTLA4	FLNC	CYP2A7	ATP6V0B	GRK5	CHRM4	HAS3	DHX8
	NIPSNAP1									SPDYE8P	PDK4		STX16				SNORD125	IP6K2		COG4	EPOR	HAMP			GJA8					CTNNA2	GARS	CYP2A13	AVPR1B	GRID1	TPP1	HBA1	DLG4
	APOL1									GATSL1	PEX1		TNFRSF6B				LOC100128531	SFMBT1		PLEKHG4	NR2F6	CATSPERG			GJB3					CYP1B1	GBAS	CYP2B6	BAI2	HABP2	CLNS1A	HBA2	DLX3
	THOC5									GTF2IRD2B	CDK14		MATN4				MIR548J	NCKIPSD		LRRC29	ERCC1	PRODH2			GJB5					CYP27A1	GBX1	CYP2B7P1	BCL9	HELLS	CNGA4	HBM	DLX4
	EIF3D									FLJ45974	PGAM2		DPM1				MIR3200	PHF7		VPS4A	ERCC2	C19orf33			GCLM					DARS	GCK	CYP2F1	BGLAP	HHEX	CNTF	HBQ1	DNAH9
	MTMR3									GTF2IRD2P1	ABCB1		WISP2				MIR3199-2	TLR9		IL17C	ERF	CHST8			GNAI3					DBI	GHRHR	DAPK3	BMP8B	HK1	COPB1	HBZ	DPH1
	CACNA1I									ZNF716	ABCB4		EIF2S2				MIR3199-1	P4HTM		NOB1	FBL	PLEKHG2			GNAT2					DCTN1	GLI3	DBP	BRDT	HMX2	COX8A	HMOX2	DRG2
	TOP3B									LOC441242	PHKG1		CPNE1				MIR3653	C3orf75		TMEM208	ETFB	KCTD15			GNG5					DDX1	GNA12	CFD	C1QA	HNRNPF	CPT1A	HP	DUSP3
	SYNGR1									TYW1B	PMS2P1		NFS1				MIR3928	QRICH1		FHOD1	ETV2	RBM42			GPX7					DES	GNAI1	DHPS	C1QB	HNRNPH3	CRY2	HPR	DVL2
	LARGE									SPDYE7P	PMS2L2		CBFA2T2					DALRD3		ZDHHC1	FARSA	LRFN3			GRIK3					DGUOK	GNB2	DMPK	C1QC	TLX1	CRYAB	HSBP1	EFNB3
	GRAP2									DTX2P1-UPK3BP1-PMS2P11	PMS2P4		VAPB					PBRM1		OSGIN1	FCER2	IGFLR1			GSTM1					LOC1720	GNG11	DMWD	C4BPA	HPS1	CST6	HSD11B2	EIF4A1
	PICK1									ZNF727	PMS2P5		B4GALT5					DCP1A		PARD6A	FCGRT	ADCK4			GSTM2					DLX1	GNGT1	DNASE2	C4BPB	HTR7	CSTF3	HSD17B2	EIF5A
	GAL3ST1									STAG3L3	PMS2P3		KIF3B					GLT8D1		CKLF	FLT3LG	CNTD2			GSTM3					DLX2	GPR22	DNM2	C8A	IDE	CTNND1	HSF4	ENO3
	GTPBP1									STAG3L2	PMS2		RBM39					SEMA3G		NIP7	FOSB	LOC80054			GSTM4					DNAH6	GPER	DNMT1	C8B	IDI1	CTSD	IRF8	ERBB2
	APOBEC3B									SPDYE5	POLD2		TTI1					PCBP4		FAM96B	FPR1	ITPKC			GSTM5					DYNC1I2	GPR37	ARID3A	CA6	IFIT2	CTSW	IGFALS	ERN1
	RAB36									LOC493754	PON1		TM9SF4					RNF123		GINS2	FPR2	WDR87			GTF2B					DNMT3A	GRB10	ECH1	CACNA1E	IFIT1	DDB1	IL4R	ETV4
	CELSR1									LOC541473	PON2		SPATA2					KIF9		TPPP3	FPR3	KIRREL2			GUCA2A					DOK1	GRM3	EEF2	CACNA1S	IFIT3	DDB2	ITGAD	EVI2A
	PPM1F									FDPSL2A	PON3		OSBPL2					CCDC71		TRAPPC2L	FTL	ANKRD27			GUCA2B					DPP4	GRM8	EFNA2	CAPN2	IL2RA	DDX6	ITGAL	EVI2B
	DEPDC5									LOC641746	POR		MAFB					NT5DC2		WWOX	FUT1	PDCD2L			HCRTR1					DTNB	GTF2I	MEGF8	CAPZA1	IL15RA	DDX10	ITGAM	EVPL
	SFI1									GUSBP10	PPIA		ACOT8					SLC26A6		BCMO1	FUT2	ZNF527			HDAC1					DTYMK	GTF2IP1	ELANE	CAPZB	INPP5A	DHCR7	ITGAX	EZH1
	ZBED4									CCT6P3	PSMA2		ATP9A					CAMKV		TERF2IP	FUT3	ZNF607			HMGCS2					DUSP2	GUSB	ELAVL1	CASP9	ITGB1	DLAT	KARS	BPTF
	JOSD1									CCT6P1	PSPH		SGK2					CCDC51		PRMT7	FUT5	NFKBID			HPCA					E2F6	HGF	ELAVL3	CASQ1	ITIH2	DLG2	KIFC3	FASN
	RBX1									LOC643955	PTPN12		RBM12					WDR82		NECAB2	FUT6	CEP89			HSD3B1					EEF1B2	HIP1	EMP3	CASQ2	KCNMA1	DPAGT1	KIF22	FDXR
	HMGXB4									INTS4L2	PURB		ARFRP1					ATRIP		KLHDC4	GCDH	ZNF382			HSD3B2					EGR4	MNX1	EMR1	RUNX3	KIF5B	DRD2	LCAT	FGF11
	TOM1									LOC649395	RAC1		RGS19					NICN1		HYDIN	GDF1	ZNF566			IGSF3					EMX1	HNRNPA2B1	EPOR	CD1A	KIF11	DRD4	MAF	FOXJ1
	DNAL4									LOC650226	RALA		SYCP2					MON1A		DUS2L	GIPR	ALKBH6			CYR61					EN1	HOXA1	NR2F6	CD1B	ABLIM1	DUSP8	MAZ	FOXO3B
	SF3A1									NCF1	RFC2		MYL9					ABHD14B		CHTF8	GPI	RHPN2			IL12RB2					EPAS1	HOXA2	ERCC1	CD1C	LIPA	EEF1G	MC1R	FLII
	PKDREJ									NCF1B	RP9		WFDC2					UCN2		TXNL4B	GPR4	ZNF30			INPP5B					EPHA4	HOXA3	ERCC2	CD1D	MAT1A	EIF4G2	CHST6	FLOT2
	CACNG2									NCF1C	RPA3		PROCR					RFT1		BANP	GPR32	YIF1B			IPP					ERBB4	HOXA4	ERF	CD1E	MBL2	ELF5	MEFV	GAST
	TAB1									SNORA14A	CCL24		ARFGEF2					GPR62		PDPR	FFAR1	C19orf40			JAK1					ERCC3	HOXA5	FBL	CD2	MGMT	MARK2	CIITA	FZD2
	SLC25A17									SNORA15	SFRP4		TCFL5					IQCF1		RFWD3	FFAR3	TDRD12			JUN					FABP1	HOXA6	ETFB	CD247	MKI67	CTTN	MMP2	G6PC
	DDX17									SNORA22	FSCN1		SPINT3					GLYCTK		LRRC36	FFAR2	ZNF461			KCNA2					ACSL3	HOXA7	ETV2	CD5L	MRC1	ESRRA	MMP15	GAA
	RASL10A									MIR590	SP4		MMP24					PPM1M		DDX19A	GRIK5	ZNF585B			KCNA3					FAP	HOXA9	FARSA	TNFRSF8	MSMB	ETS1	MPG	GALK1
	GAS2L1									ZNF736	SRI		BLCAP					C3orf45		FBXL8	GRIN2D	TIMM50			KCNA10					EFEMP1	HOXA10	FCAR	CD34	MXI1	EXT2	ABCC1	GCGR
	RFPL3-AS1									LOC729156	STX1A		TOMM34					CCDC12		SMPD3	ARHGAP35	SHKBP1			KCNC4					FHL2	HOXA11	FCER2	CD48	NDUFB8	F2	MT1A	KAT2A
	RFPL3									GATSL2	TAC1		SERINC3					KLHDC8B		ZNF821	GSK3A	DMKN			KCND3					FKBP1B	HOXA13	FCGRT	CD53	NFKB2	FANCF	MT1B	GFAP
	RFPL2									ZNF735	TAF6		ADRM1					FBXW12		ZDHHC7	GTF2F1	PPP1R14A			LCK					FN1	HPVC1	FKBP1AP1	CD58	NODAL	FAU	MT1E	GH1
	RFPL1-AS1									LOC100093631	TWIST1		OGFR					FLJ39534		VAC14	GYS1	EGLN2			LEPR					FOSL2	AGFG2	FLT3LG	CDA	NRAP	MS4A2	MT1F	GH2
	NUP50									POM121C	UPP1		UBE2C					CCDC36		FTSJD1	HAS1	FBXO17			TACSTD2					FRZB	HSPB1	FOSB	CDK11B	OAT	FDX1	MT1G	GIP
	TOB2									LOC100130849	EIF4H		DIDO1					PRSS42		DDX28	FOXA3	ARHGAP33			MAGOH					FSHR	HTR5A	FPR1	CDC20	P4HA1	FEN1	MT1H	GNGT2
	KDELR3									LOC100133091	CLIP2		PTPRT					C3orf62		TSNAXIP1	HNRNPL	RASGRP4			MATN1					FTH1P3	HUS1	FPR2	CDC42	PAX2	FGF3	MT1JP	GP1BA
	IFT27									LOC100287704	LAT2		PKIG					TMEM110		CENPN	HPN	ZNF573			MCL1					GAD1	ICA1	FPR3	CDKN2C	PCBD1	FGF4	MT1M	CCR10
	TRIOBP									LOC100287834	YWHAG		CEP250					PRSS45		C16orf61	HRC	WDR88			MOV10					GALNT3	IFRD1	FTL	CD52	PDE6C	FKBP2	MT1L	UTS2R
	CDC42EP1									MIR4283-2	ZNF3		HRH3					AMIGO3		THAP11	PRMT1	EID2B			MPL					GBX2	IGFBP1	FUT1	CENPF	PFKFB3	FLI1	MT1X	GPS1
	DMC1									MIR4283-1	ZNF12		PXMP4					CDHR4		JPH3	DNAJB1	WTIP			MSH4					GCG	IGFBP3	FUT2	RCC1	PFKP	FOLH1	MT2A	GPS2
	CHEK2									MIR3147	ZKSCAN1		RBPJL					FAM212A		PDP2	ICAM1	ZNF792			MTF1					GCKR	IL6	FUT3	CHI3L1	PGAM1	FOLR1	MT3	GRB2
	PACSIN2									MIR4284	ZSCAN21		DLGAP4					IQCF2		RANBP10	ICAM3	HSPB6			MUTYH					MSTN	IMPDH1	FUT5	CHI3L2	PHYH	FOLR2	MVD	GRB7
	MORC2									MIR3914-1	ZNF138		RALY					IQCF5		VAT1L	ICAM4	RINL			MYCL1					GFPT1	INHBA	FUT6	CHIT1	PIP4K2A	FOLR3	MYH11	GRN
	TNRC6B									MIR3914-2	ZP3		MAPRE1					MUSTN1		KIAA1609	IL12RB1	FBXO27			NASP					GGCX	INSIG1	GAMT	CHML	PITX3	FSHB	NUBP1	GRIN2C
	HIC2									LOC100506050	AIMP2		TPX2					IQCF3		WFDC1	ILF3	C19orf47			NDUFS5					GLI2	IRF5	GCDH	LYST	PLAU	FTH1	NDUFAB1	GUCY2D
	GRAMD4									MIR4651	MTERF		ZHX3					MIRLET7G		PDF	INSL3	HIPK4			NFIA					GLS	ITGB8	GDF1	CHRM3	PNLIP	FUT4	NDUFB10	H3F3B
	TTLL12									MIR4650-1	SHFM1		NCOA6					MIR135A1		DPEP2	INSR	ZNF420			NFYC					GPC1	KCND2	GIPR	CHRNB2	PNLIPRP1	SLC37A4	NFATC3	HCRT
	MLC1									MIR4650-2	TFPI2		SLC9A8					MIR191		DPEP3	IRF3	ZNF565			NGF					GPD2	KCNH2	GNA11	CKS1B	PNLIPRP2	LRRC32	NME3	HIC1
	ZC3H7B										TRRAP		ADNP					TMEM89		MTHFSD	JAK3	FAM98C			NHLH2					GPR1	KEL	GNA15	CLCA1	PPA1	GAS2	NME4	HLF
	KIAA0930										FZD1		POFUT1					IQCF6		ACD	JUNB	CAPN12			NOTCH2					GPR17	LAMB1	GNG7	CLCN6	PPP1R3C	GIF	NTHL1	HOXB1
	TTC28										FZD9		ZMYND8					C3orf78		FA2H	JUND	LGALS16			NRAS					GPR35	LEP	GPI	CLCNKA	PPP3CB	GNG3	NTN3	HOXB2
	SPECC1L										TPST1		SPO11					MIR425		FAM65A	KCNA7	TTC9B			NRD1					GPR39	LFNG	GPR4	CLCNKB	PPYR1	GRIA4	OR1F1	HOXB3
	GCAT										FKBP6		PRPF6					SPINK8		TMEM231	KCNC3	ZNF599			YBX1					GRB14	LIMK1	GPR32	CLK2	PRF1	GRIK4	OR2C1	HOXB4
	CBX6										CDK13		SAMHD1					C3orf71		TMCO7	KCNJ14	FAM187B			ROR1					MSH6	LRCH4	FFAR1	PLK3	SRGN	GRM5	PARN	HOXB5
	NPTXR										DNAH11		C20orf4					LOC646498		WDR59	KCNN1	C19orf55			ORC1					GTF3C2	MCM7	FFAR3	CNN3	PRKCQ	GSTP1	CHMP1A	HOXB6
	PES1										TAX1BP1		L3MBTL1					SNORD19		ELMO3	KCNN4	ZNF569			OVGP1					GYPC	DNAJB9	FFAR2	CNR2	PRKG1	GTF2H1	PDPK1	HOXB7
	CBX7										BUD31		SS18L1					SNORD69		KLHL36	KLK1	ZNF570			PRDX1					HADHA	MDH2	MKNK2	COL8A2	MAPK8	GUCY1A2	PHKB	HOXB8
	CABIN1										SGCE		PPP1R16B					SNORD19B		FBXO31	KLK2	ZNF567			PDE4B					HADHB	MEOX2	GPX4	COL9A2	HTRA1	H2AFX	PHKG2	HOXB9
	PRAME										SKAP2		TRPC4AP					C3orf74		ESRP2	LDLR	ZNF383			PDZK1					HDLBP	MEST	GRIK5	COL11A1	PSAP	HBB	PKD1	HSD17B1
	SLC16A8										BAZ1B		GTPBP5					NRADDP		CENPT	LGALS4	ZNF781			PGM1					HK2	MET	GRIN2D	COL16A1	PSD	HBBP1	PLCG2	ICAM2
	SEC14L2										CLDN12		GMEB2					BSN-AS2		C16orf70	LGALS7	EID2			PI4KB					HNMT	MKLN1	ARHGAP35	COPA	PTEN	HBD	PLK1	ICT1
	RBFOX2										AP4M1		SNORD12C					MIR1226		CYB5B	LHB	ZNF780B			PIN1P1					TLX2	NUDT1	GSK3A	CORT	PTPRE	HBE1	PMM2	IFI35
	SEZ6L										TBRG4		SNORA71B					MIR711		CMIP	LIG1	LGI4			POU3F1					HOXD1	NDUFA4	GTF2F1	CPT2	ALDH18A1	HBG1	POLR2C	IGFBP4
	RASD2										STK17A		SNORA71A					MIR4271		GFOD2	LIM2	C19orf46			PPT1					HOXD3	NDUFA5	GYS1	CR1	RBP3	HBG2	PPL	FOXK2
	PATZ1										CYTH3		TP53TG5					IQCF4		CDT1	LIPE	ZNF540			PRKAA2					HOXD4	NDUFB2	GZMM	CR1L	RBP4	HMBS	PPP4C	ITGA2B
	SH3BP1										BCL7B		MOCS3					ABHD14A-ACY1		MAP1LC3B	LRP3	ZNF585A			PRKAB2					HOXD8	NOS3	HAS1	CR2	RET	SLC29A2	PRKCB	ITGA3
	SDF2L1										ATP5J2		SLCO4A1					TMEM110-MUSTN1		PMFBP1	CYP4F3	GGN			PRKACB					HOXD9	CNOT4	FOXA3	CRABP2	RGR	HPX	MAPK3	ITGAE
	PPIL2										GTF2IRD1		REM1					MIR4793		DYNLRB2	BCAM	THAP8			PKN2					HOXD10	NPY	HNRNPL	CRP	RGS10	HRAS	PRM1	ITGB3
	PITPNB										CREB5		STMN3					MIR4787		HSDL1	LYL1	U2AF1L4			PSMA5					HOXD11	NPTX2	HPN	CRYZ	RPS24	HSPA8	PRM2	ITGB4
	PISD										NFE2L3		SLC35C2					MIR4443		CRISPLD2	MAG	IL28A			PSMB2					HOXD12	NRCAM	HRC	CSF1	RSU1	HSPB2	PRSS8	JUP
	OSBP2										PHF14		SLMO2					LUST		C16orf48	MAN2B1	IL28B			PSMB4					HOXD13	NRF1	PRMT1	CSF3R	SCD	DNAJC4	PSKH1	KCNJ2
	MAFF										SEMA3E		IFT52							SLC7A6OS	MEF2BNB-MEF2B	IL29			PSMD4					HPCAL1	OCM2	DNAJB1	CSRP1	CXCL12	HTR3A	PSMB10	KCNJ12
	BRD1										HDAC9		PHF20							COG8	RAB8A	ZNF780A			PTGER3					AGFG1	OGDH	ICAM1	CTBS	SFRP5	IGF2	PSMD7	KCNJ16
	ARHGAP8										RAPGEF5		SCAND1							ZNF469	MAP3K10	C19orf54			PTGFR					DNAJB2	ORC5	ICAM3	CTH	SFTPD	IGHMBP2	RBBP6	KPNB1
	APOL2										SCRN1		BPIFA1							B3GNT9	MLLT1	SCGB2B2			PTGFRN					HSPD1	SERPINE1	ICAM4	CTPS	FBXW4	IL10RA	RBL2	KPNA2
	AP1B1P1										KIAA0087		TH1L							CIRH1A	MYO1F	WDR62			PTPRF					HSPE1	PAX4	IL11	CTSE	SLC18A2	IL18	RPL3L	KRT9
	TFIP11										ELMO1		C20orf43							ZNRF1	MYBPC2	ZFP82			ABCD3					FOXN2	PCOLCE	IL12RB1	CTSK	SLC18A3	ILK	RPL13	KRT10
	C22orf31										MAGI2		C20orf111							CNTNAP4	MYO9B	LOC284408			RAB3B					HTR2B	PDE1C	ILF3	CTSS	SLIT1	INCENP	RPS2	KRT12
	TBC1D22A										TRIL		PIGT							MARVELD3	HNRNPM	LOC284412			RABGGTB					ID2	PDGFA	INSL3	CYP2J2	SNCG	INS	RPS15A	KRT13
	GSTTP1										POM121		ERGIC3							MTSS1L	CEACAM6	HKR1			RAP1A					IDH1	PDK4	INSR	CYP4A11	SUPV3L1	INPPL1	RRAD	KRT14
	C22orf24										KIAA0415		CDK5RAP1							KCNG4	NDUFA7	ZNF181			RBBP4					SP110	SLC26A4	IRF3	CYP4B1	SVIL	IRF7	ACSM3	KRT15
	CBY1										DMTF1		RTEL1							SDR42E1	NDUFB7	ZNF260			RFX5					IGFBP2	PEX1	JAK3	DAB1	TACR2	STT3A	SALL1	KRT16
	SUN2										ARPC1B		SOX18							CMTM1	NFIX	ZNF546			RLF					IGFBP5	CDK14	JUNB	CD55	TAF5	CD82	SCNN1B	KRT17
	FBXO7										ARL4A		YTHDF1							PKD1L2	NFKBIB	ZNF850			SNORD21					IHH	PGAM2	JUND	DBT	TCF7L2	KCNA4	SCNN1G	KRT19
	RHBDD3										AKAP9		LIME1							RNF166	NKG7	NCCRP1			RORC					IL1A	ABCB1	KCNA7	GADD45A	ZEB1	KCNC1	SRL	KRT31
	TTLL1										SLC25A13		UCKL1							EXOSC6	NOTCH3	SYCN			RPE65					IL1B	ABCB4	KCNC3	DDOST	TECTB	KCNJ1	CCL17	KRT32
	POM121L1P										RAMP3		C20orf11							C16orf46	NOVA2	LEUTX			RPL5					IL1R1	PHKG1	KCNJ14	DHX9	TFAM	KCNJ5	CCL22	KRT33A
	SAMM50										BET1		UQCC							DNAAF1	NPAS1	SELV			RPS8					IL1RN	PIK3CG	KCNN1	DFFA	TIAL1	KCNJ11	CX3CL1	KRT33B
	ATXN10										IKZF1		PCMTD2							NRN1L	NPHS1	SBSN			SORT1					CXCR1	PIP	KCNN4	DFFB	TLL2	KCNQ1	SIAH1	KRT34
	FAM19A5										CCL26		C20orf20							CMTM3	NRTN	ZNF829			S100A10					CXCR2	PMS2P1	KIR2DL1	DHCR24	UBE2D1	KRTAP5-9	ST3GAL2	KRT35
	TXN2										SEMA3A		PPP4R1L							ZC3H18	NTF4	ZNF568			S100A11					CXCR2P1	PMS2L2	KIR2DL3	DIO1	UROS	LDHA	SLC5A2	LASP1
	TMEM184B										NOD1		RBM38							CDYL2	NUCB1	RGS9BP			SARS					INHA	PMS2P4	KIR2DL4	DPH2	VCL	LDHC	SLC6A2	LGALS3BP
	SULT4A1										GPNMB		BCAS4							TMEM170A	P2RY11	KRTDAP			SCP2					INHBB	PMS2P5	KIR2DS4	DPT	VDAC2	FADS1	SLC9A5	LGALS9
	GGA1										SEMA3C		DDX27							SLC38A8	PAFAH1B3	ZNF790			SFPQ					INPP1	PMS2P3	KIR3DL1	DPYD	VIM	FADS3	SLC12A3	LHX1
	RIBC2										AGR2		ZNF334							ZFP90	PDE4A	NUDT19			ST3GAL3					INPP4A	PMS2	KIR3DL2	DR1	WNT8B	LMO1	SLC12A4	LIG3
	FBXW4P1										ARPC1A		ZFP64							RLTPR	PDE4C	ZNF793			STIL					INPP5D	PODXL	KLK1	DVL1	XPNPEP1	LMO2	SNTB2	LLGL2
	ARFGAP3										IGF2BP3		ARFGAP1							KCTD19	PEPD	PAPL			SLC1A7					ITGA6	POLD2	KLK2	E2F2	ZNF22	VWA5A	SOLH	LLGL1
	SNORD43										YKT6		EDEM2							CMTM4	PIK3R2	SPRED3			SLC2A1					IRS1	POLR2J	LAIR1	ECE1	ZNF32	LRP4	SPG7	LPO
	INPP5J										STAG3		DOK5							CMTM2	PIN1	LOC400685			SLC6A9					ITGA4	PON1	LAIR2	ECM1	ZNF33A	LRP5	SPN	NBR1
	SMC1B										ZNF273		DBNDD2							BEAN1	PLAUR	LGALS17A			SLC16A1					ITGAV	PON2	LDLR	S1PR1	ZNF33B	LSP1	SSTR5	MAFG
	CYTH4										PPP1R17		ACSS2							IL34	FXYD1	LOC643669			STXBP3					ITGB6	PON3	LGALS4	EDN2	ZNF37A	LTBP3	SULT1A2	MAPT
	RTDR1										FGL2		RNF114							TMED6	FXYD3	SCGB1B2P			SYCP1					KCNF1	POR	LGALS7	PHC2	STAM	CAPRIN1	STX4	ADAM11
	CSDC2										CPSF4		SULF2							FLJ30679	POLD1	SDHAF1			TAF13					KCNJ3	PPIA	LHB	EIF2D	MLLT10	MAP6	SULT1A1	MEIS3P1
	RRP7A										DBF4		C20orf24							LOC146513	POLR2I	LOC644189			TAL1					KCNJ13	PPP1R3A	LIG1	EFNA1	CUBN	MCAM	SULT1A3	MAP3K3
	MCAT										COPS6		CTNNBL1							ZFPM1	POU2F2	LOC644554			TBX15					KCNK3	PRKAR1B	LIM2	EFNA3	CCDC6	MDK	TAT	MEOX1
	APOBEC3C										KDELR2		SLC2A4RG							ADAD2	PPP2R1A	LGALS7B			VPS72					KCNS3	PRKAR2B	LIPE	EFNA4	NCOA4	MEN1	TBX6	MFAP4
	PPPDE2										ZPBP		PMEPA1							ZFP1	PPP5C	MIR641			TGFBR3					KHK	PRSS1	LRP3	CELSR2	SLC25A16	SCGB2A1	TCEB2	MLLT6
	SGSM3										NUPL2		CASS4							ADAMTS18	PRKACA	LOC728752			TCHH					KIF3C	PRSS2	CYP4F3	MEGF6	SHOC2	SCGB2A2	TERF2	MNT
	POM121L9P										HIBADH		SPINLW1							MGC23284	PRKCG	LOC100128675			TIE1					KIF5C	RELN	BCAM	EPHA2	ADAM12	MAP3K11	TFAP4	MPO
	CARD10										INMT		RALGAPB							LINC00311	PKN1	LOC100128682			TSHB					AFF3	PSMA2	LYL1	ELAVL4	ZNF239	MLL	TGFB1I1	MPP2
	PARVB										TP53TG1		JPH2							LDHD	PRKCSH	LOC100129935			TTC4					LCT	PSMC2	MAG	ELF3	FZD8	MMP1	TK2	MPP3
	UQCR10										POU6F2		SALL4							FUK	MAP2K7	SCGB2B3P			TUFT1					LHCGR	PSPH	MAN2B1	ELK4	UTF1	MMP3	TNP2	TRIM37
	POM121L8P										FKBP9		ZNFX1							MLKL	PSPN	LOC100134317			UQCRH					LIMS1	TAS2R38	MATK	ENO1	CUL2	MMP7	TPSAB1	MYH1
	YPEL1										PDAP1		RAB22A							ACSF3	PRRG2	LOC100506469			UROD					LRP2	PTN	MEF2BNB-MEF2B	ENSA	PARG	MMP8	TSC2	MYH2
	VPREB3										CBX3		NDRG3							CCDC79	KLK7	LOC100506930			USP1					LTBP1	PTPN12	RAB8A	EPB41	NDST2	MMP10	TUFM	MYH3
	PLA2G3										LMTK2		SLC12A5							CES4A	KLK6	LOC100507433			VCAM1					LY75	PTPRN2	MAP3K10	EPHA8	MBL1P	MMP12	UBE2I	MYH4
	C22orf43										POMZP3		ZNF512B							EXOC3L1	KLK10	MIA-RAB4B			WNT2B					EPCAM	PTPRZ1	MLLT1	EPHB2	LIPF	MMP13	UMOD	MYH8
	EIF3L										HECW1		PREX1							LINC00304	PSG1	RAB4B-EGLN2			ZSCAN20					MXD1	PURB	MYO1F	EPHX1	ITGA8	MRE11A	UQCRC2	MYH10
	C22orf28										AVL9		COL20A1							LOC283867	PSG2	MIR4530			DNALI1					MAL	RAC1	MYBPC2	EPRS	PRPF18	MTNR1B	ZNF19	MYL4
	GTSE1										PEG10		MYH7B							HTA	PSG3	LOC100631378			LRP8					MAP2	RALA	GADD45B	EPS15	AKR1C3	MUC2	ZNF23	MYO1C
	MTFP1										NACAD		NCOA5							LOC283922	PSG4	LOC100652909			LAPTM5					MAT2A	RARRES2	MYO9B	ESRRG	EIF3A	MUC6	ZNF75A	MYO1D
	UPB1										SNX13		TP53INP2							NUDT7	PSG5				BSND					MATN3	RFC2	HNRNPM	ETV3	GBF1	MYBPC3	ZNF174	NAGLU
	A4GALT										COBL		RPRD1B							PDXDC2P	PSG6				CSDE1					MCM6	RHEB	CEACAM6	EXTL1	NRP1	MYO7A	ZNF200	NEUROD2
	MOV10L1										DPY19L1		TGIF2							CLEC18C	PSG7				EVI5					MDH1	RP9	NDUFA3	EXTL2	LDB1	MYOD1	ZNF205	NF1
	SMCR7L										KIAA0895		CDH26							SNAI3	PSG9				PTP4A2					MEIS1	RPA3	NDUFA7	EYA3	CDC123	NAP1L4	ZNF213	NFE2L1
	TUG1										NUDCD3		KCNK15							FAM92B	PSG11				CDC7					MGAT5	CCL24	NDUFB7	F3	SGPL1	NCAM1	ZP2	NGFR
	FAM118A										SEC61G		DHX35							ATXN1L	PSMC4				HIST2H2AA3					MPV17	SFRP4	NFIC	F5	BTRC	NDUFC2	USP7	NME1
	TTC38										LSM5		MANBAL							PKD1L3	PSMD8				HIST2H2AC					MYO1B	SHH	NFIX	F13B	CH25H	NDUFS3	NPRL3	NME2
	C22orf26										ZKSCAN5		SLC17A9							CLEC18A	PTGER1				HIST2H2BE					MSH2	SLC4A2	NFKBIB	FAAH	PKD2L1	NDUFV1	GAN	NMT1
	PRR5										BRI3		ELMO2							CTU2	PTGIR				HIST2H4A					MTIF2	SLC13A1	NKG7	FABP3	BTAF1	NDUFS8	SLC7A5	NOS2
	TRMU										TECPR1		ZNF335							C16orf86	PTPRS				PIP5K1A					MYCN	SMARCD3	CNOT3	FCER1A	PAPSS2	NELL1	SNN	NPTX1
	ZMAT5										SUMF2		LOC63930							PABPN1L	PVR				BCAR3					MYL1	SMO	NOTCH3	FCER1G	INA	NFRKB	AXIN1	NSF
	2019-09-03										SOSTDC1		PCIF1							LOC400548	PVRL2				ANXA9					MYO7B	FSCN1	NOVA2	FCGR1A	PDLIM1	NNMT	PLA2G10	NUP88
	SUSD2										KBTBD2		FAM217B							LOC400550	RAB3A				RAD54L					NAB1	SP4	NPAS1	FCGR1B	SMC3	NPAT	DOC2A	OMG
	EIF4ENIF1										PTCD1		NECAB3							LOC400558	RAD23A				TTF2					NCL	SPAM1	NPHS1	FCGR2A	NEURL	NRGN	HIRIP3	OR1D2
	PANX2										OSBPL3		CDH22							C16orf74	RELB				PIK3R3					NEB	SRI	NRTN	FCGR2B	BUB3	NUCB2	CDK10	OR3A1
	TOMM22										AUTS2		SLC13A3							MIR140	UPF1				ITGA10					NDUFA10	AKR1D1	NTF4	FCGR3A	DDX21	NUMA1	SOCS1	OR3A2
	PDXP										WIPI2		LPIN3							CTRB2	RFX1				LMO4					NDUFB3	SRPK2	NUCB1	FCGR3B	PTPLA	NUP98	EIF3C	P2RX1
	ASPHD2										TBL2		GDAP1L1							MIR328	RFX2				CDC14A					NDUFS1	SSBP1	OAZ1	FDPS	LGI1	OMP	TRADD	P2RX5
	MKL1										STEAP1		LOC79015							CLEC18B	RPL18				YARS					2019-09-02	STX1A	P2RY11	FGR	NOLC1	OPCML	MBTPS1	P4HB
	APOBEC3G										VPS41		C20orf195							KIAA0895L	RPL18A				MKNK1					NEU2	SYPL1	PAFAH1B3	FH	DLG5	SLC22A18	RGS11	PAFAH1B1
	XPNPEP3										TSPAN13		PPDPF							SNORD71	MRPS12				PPAP2B					NEUROD1	TAC1	PALM	FHL3	PTER	SLC22A18AS	CES2	PDE6G
	PARVG										EIF2AK1		TTPAL							SNORD111	RPS11				RTCD1					NFE2L2	TAF6	PDE4A	FOXE3	NMT2	OSBP	NAE1	PDK2
	CERK										BBS9		BIRC7							LOC727710	RPS16				PTCH2					NPAS2	TBXAS1	PDE4C	FOXD2	GSTO1	OVOL1	CACNA1H	PECAM1
	EFCAB6										CRCP		NPEPL1							LOC729513	RPS19				EIF3I					NPHP1	TFR2	PEG3	FLG	CHST3	P2RX3	BAIAP3	SERPINF1
	SLC2A11										RABGEF1		ACTR5							LOC732275	RPS28				B4GALT2					NPPC	TRIP6	PEPD	FMO1	BAG3	P2RY2	NOL3	PER1
	CENPM										POLM		DSN1							SNORD111B	RRAS				PABPC4					NR4A2	TWIST1	PIK3R2	FMO2	VPS26A	P2RY6	TAF1C	PEX12
	ALG12										PCLO		FER1L4							LOC100129617	RTN2				FPGT					ODC1	UBE2H	PIN1	FMO3	MINPP1	PAFAH1B2	RHBDL1	PFAS
	NOL12										BZW2		DNAJC5							LOC100130894	RYR1				PEX11B					ORC2	UPP1	PLAUR	FMO4	SPAG6	PAK1	SLC7A6	PFN1
	CRELD2										DBNL		PABPC1L							SYCE1L	SAFB				FUBP1					ORC4	VGF	FXYD1	FMO5	KIF20B	PAX6	CLDN6	PHB
	C22orf46										NPC1L1		BPIFB2							MIR1538	CLEC11A				EIF2B3					OTX1	VIPR2	FXYD3	FMOD	SEC24C	PC	CLDN9	PITPNA
	KCTD17										SNX10		TUBB1							MIR1972-1	SCN1B				BCL10					REG3A	ZAN	POLD1	MTOR	SH3PXD2A	PDE2A	PKMYT1	PLD2
	CCDC134										TRA2A		ZBP1							MIR1910	CCL25				SELENBP1					PAX3	EIF4H	POLR2E	NR5A2	FAM53B	PDE3B	PIGQ	SERPINF2
	FOXRED2										NXPH1		SLC2A10							SNORA70D	SEPW1				ARTN					PCBP1	CLIP2	POLR2I	FUCA1	USP6NL	PGA5	DNAJA3	PMP22
	BAIAP2L2										MLXIPL		HM13							MIR3182	SH3GL1				DIRAS3					PDCD1	LAT2	POLRMT	DARC	GPRIN2	PGR	USP10	PNMT
	SCUBE1										SBDS		PDRG1							MIR1972-2	SLC1A5				SLC16A4					PDE1A	WNT2	POU2F2	IFI6	SLK	PIK3C2A	ATP6V0D1	2019-09-04
	TRABD										CHCHD2		FAM83D							LOC100505865	SLC1A6				PRPF3					PDE6D	XRCC2	PPP2R1A	GABRD	BMS1	PLCB3	SYNGR3	POLR2A
	PNPLA3										NT5C3		CABLES2							LOC100506083	SLC5A5				KCNQ4					PDK1	YWHAG	PPP5C	GALE	SPOCK2	POLR2G	IL32	MED1
	APOL6										TXNDC3		DYNLRB1							LOC100506172	SLC8A2				ZMYM4					PEX13	ZNF3	PRKACA	GALNT2	ZNF518A	POLR2L	BCL7C	PPY
	APOL5										ZNF117		ITCH							C16orf95	SMARCA4				ZMYM6					VIT	ZNF12	PRKCG	GBA	RHOBTB1	POU2AF1	NPIP	PRKAR1A
	APOL4										MRPS17		SLA2							CKLF-CMTM1	SNAPC2				SRSF11					SERPINE2	ZKSCAN1	PKN1	GBAP1	DCLRE1A	PPP1CA	GPR56	PRKCA
	APOL3										ZNF107		CHD6							MIR4720	SNRNP70				ZFYVE9					PIGF	ZSCAN21	PRKCSH	GBP1	ABI1	PPP2R1B	TAOK2	MAPK7
	C22orf13										UBE2D4		MAP1LC3A							MIR4722	SNRPA				CD101					PLCL1	ZNF138	MAP2K2	GBP2	FRAT1	PPP2R5B	SLC9A3R2	MAP2K3
	SELO										CCZ1		PARD6B							MIR4719	SNRPD2				2019-09-15					PLEK	ZP3	MAP2K7	GBP3	PPIF	PRCP	LITAF	MAP2K6
	L3MBTL2										STYXL1		ZGPAT								SPIB				ZRANB2					PLGLB2	ZYX	PSPN	GFI1	ACTR1A	PRG2	BCAR1	PRPSAP1
	TBC1D10A										ASB4		COX4I2								STXBP2				SNRNP40					PLGLB1	AIMP2	PRRG2	GJA4	OPTN	PRKRIR	C16orf7	PRPSAP2
	HDAC10										MPP6		ZNF341								SULT2B1				ARHGAP29					PMS1	MAFK	KLK7	GJA5	HNRNPA3P1	PSMA1	KIAA0430	PSMB3
	KREMEN1										ADAM22		TOX2								SULT2A1				TMEM59					POLR2D	MTERF	KLK6	GJA8	NET1	PSMC3	N4BP1	PSMB6
	ZNRF3										PION		MYLK2								SUPT5H				SEC22B					POMC	SHFM1	KLK10	GJB3	SMNDC1	PSMD13	NUP93	PYY
	ASCC2										CYCS		PRIC285								PRDX2				CHD1L					POU3F3	TFPI2	PRTN3	GJB5	NPM3	PTH	HERPUD1	PSMC5
	LDOC1L										STAG3L1		KIAA1755								TGFB1				CLCA3P					PPM1B	ST7	PSG1	GCLM	MICU1	PTPRCAP	SEC14L5	PSMD3
	POLDIP3										ANLN		EMILIN3								ICAM5				CLCA2					PPM1G	ARHGEF5	PSG2	GLUL	NEBL	PTPRJ	ZNF646	PSMD11
	C22orf23										ANKIB1		SYS1								TPM4				HS2ST1					PPP1CB	ZNF212	PSG3	GNAI3	PITRM1	PTS	RAB11FIP3	PSMD12
	MYO18B										MIOS		WFDC8								TULP2				PDE4DIP					PPP1R7	TRRAP	PSG4	GNAT2	GLRX3	PVRL1	CCP110	PYCR1
	PHF5A										RNF216		SNX21								TYK2				IPO13					PPP3R1	FZD1	PSG5	GNB1	RPP30	PYGM	SETD1A	PCYT2
	KIAA1644										CPVL		ZSWIM1								TYROBP				SDC3					PRKCE	FZD9	PSG6	GNG4	RPP38	RAB3IL1	IFT140	RAB5C
	KIAA1656										TOMM7		BPIFB1								UBA52				KDM4A					EIF2AK2	MAD1L1	PSG7	GNG5	DPYSL4	RAB6A	KIAA0513	RAC3
	MICALL1										DDX56		TP53RK								NR1H2				PUM1					PROC	ZNF282	PSG9	SFN	TACC2	MAP4K2	PIEZO1	RAD51C
	TUBGCP6										TMEM106B		DNTTIP1								UQCRFS1				RIMS3					PSMD1	CUL1	PSG11	GPR3	SORBS1	RAD9A	DHX38	RAD51D
	KIAA1671										CROT		FAM210B								USF2				KIAA0494					PTH2R	TPST1	PSMC4	GPR25	ERLIN1	RAG1	IST1	RARA
	HPS4										EPDR1		PHACTR3								VASP				DNAJC6					PTMA	FKBP6	PSMD8	GPX7	CELF2	RAG2	RNF40	RCVRN
	LOC90834										ZNF853		DEFB118								VAV1				LRIG2					PTPN4	CDK13	PTBP1	GRIK3	LBX1	RAPSN	TELO2	RFNG
	GGTLC2										SAMD9		BHLHE23								XRCC1				SETDB1					PTPRN	EIF3B	PTGER1	GSTM1	NRG3	RARRES3	ATP2C2	RPA1
	GUSBP11										FKBP14		NKAIN4								ZFP36				LPPR4					RAB1A	DNAH11	PTGIR	GSTM2	MGEA5	RBM4	HS3ST4	RPL19
	DERL3										C7orf42		VSTM2L								ZNF14				SV2A					RALB	TRIM24	PTPRH	GSTM3	YME1L1	RCN1	HS3ST2	RPL23A
	IGLL3P										ZDHHC4		SNHG11								ZNF708				RBM8A					RANBP2	TAX1BP1	PTPRS	GSTM4	ZMYND11	RDX	MVP	RPL26
	LRP5L										TYW1		FITM2								ZNF20				THRAP3					RBMS1	BUD31	PVR	GSTM5	TUBGCP2	RELA	NUBP2	RPL27
	RNF185										C7orf43		WFDC12								ZNF28				INSL5					REL	SGCE	PVRL2	GTF2B	PRDX3	DPF2	ZNF263	RPL38
	ISX										CDCA7L		SPATA25								ZNF43				PIGK					REG1A	SKAP2	RAB3A	GUCA2A	C10orf116	RNH1	TRAP1	MRPL12
	RPS19BP1										PPP1R9A		C20orf123								ZNF45				TSPAN2					REG1B	MGAM	RAD23A	GUCA2B	VAX1	SNORD15A	CLEC3A	RPS6KB1
	C22orf32										CCDC132		TSHZ2								ZNF69				TSPAN1					REG1P	WASL	RELB	GUK1	C10orf10	ROM1	CHST4	SCN4A
	RRP7B										URGCP		C20orf85								ZNF221				PDZK1IP1					SNORD20	PLOD3	UPF1	H3F3A	ATE1	MRPL23	MPHOSPH6	SCO1
	SERHL										NSUN5		ZNF831								ZNF85				INADL					RPE	BAZ1B	RFX1	HCRTR1	POLR3A	RPL27A	NUTF2	CCL1
	LOC96610										RADIL		C20orf166								ZNF90				SF3B4					RPL31	CLDN12	RFX2	HDAC1	ZWINT	RPLP2	COQ7	CCL2
	PHF21B										C7orf44		DUSP15								ZNF91				ZMPSTE24					RPL37A	DGKI	RPL18	HDGF	LDB3	RPS3	MSLN	CCL3
	PIK3IP1										LANCL2		TSPY26P								ZNF99				BCAS2					RPS7	AP4M1	RPL18A	CFH	NUDT5	RPS6KB2	IGSF6	CCL3L1
	FAM83F										BAIAP2L1		BPIFB6								ZNF222				AKR1A1					RPS27A	TBRG4	RPL28	CFHR1	SEC23IP	RPS13	IRX5	CCL4
	ELFN2										SLC25A40		BPIFA3								ZNF121				WARS2					RRM2	STK17A	MRPS12	CFHR2	ECD	RPS25	STUB1	CCL5
	C1QTNF6										KLHL7		C20orf144								ZNF136				CEPT1					RTKN	CYTH3	RPS5	ZBTB48	RAB11FIP2	RRM1	DNAJA2	CCL7
	TNFRSF13C										STK31		CHMP4B								ZNF137P				PIAS3					SAG	BCL7B	RPS9	MR1	CPEB3	SAA1	BCKDK	CCL8
	RNU86										PAPOLB		PIGU								ZNF146				TESK2					SCN1A	ATP6V1F	RPS11	HLX	ANKRD26	SAA2	KATNB1	CCL11
	SNORD83A										C1GALT1		HMGB3P1								ZNF155				PPIE					SCN2A	ACCN3	RPS15	HMGN2	INPP5F	SAA3P	ZNF267	CCL13
	SNORD83B										ACN9		FAM83C								ZNF175				VAV3					SCN3A	PMPCB	RPS16	HMGCL	WDR37	SAA4	COX4NB	CCL14
	ZNF280A										YAE1D1		GATA5								ZNF177				PPIH					SCN7A	ATP5J2	RPS19	HMGCS2	ZNF365	SC5DL	CACNG3	CCL15
	SGSM1										ANKMY2		MLLT10P1								ZNF180				CAP1					SCN9A	GTF2IRD1	RPS28	HNRNPU	MSRB2	SCN2B	TUBB3	CCL16
	EMID1										TBX20		SLC32A1								ZNF208				LRRC41					SCTR	CREB5	RRAS	HPCA	SEPHS1	SCN4B	CD2BP2	CCL18
	ANKRD54										SMURF1		BPIFA2								ZNF223				SEMA6C					CCL20	PDIA4	RTN2	HSD3B1	RAB18	SCT	CDIPT	CCL23
	APOBEC3D										PHTF2		ZBTB46								ZNF224				HBXIP					SDC1	NFE2L3	RYR1	HSD3B2	DKK1	SDHD	CFDP1	SDF2
	SELM										RHBDD2		WFDC3								ZNF225				IFI44					SRSF7	PHF14	SAFB	HSD11B1	KIN	ST3GAL4	MRPL28	SEC14L1
	ZNF280B										CCDC146		GCNT7								ZNF226				POLR3C					SFTPB	UBE3C	CLEC11A	HSPA6	DUX4	SIPA1	ERN2	SECTM1
	RIMBP3C										RBAK		C20orf112								ZNF227				TXNIP					SIX3	FAM131B	SCN1B	HSPA7	NT5C2	SLC1A2	TBL3	MAP2K4
	YDJC										GATAD1		CBLN4								ZFP112				KHDRBS1					SLC4A3	SEMA3E	CCL25	IGSF3	DIP2C	SLC3A2	CTCF	SRSF1
	ZDHHC8P1										MYL7		CTCFL								ZNF229				AP4B1					SLC1A4	DOCK4	SEPW1	HSPG2	PDCD11	SLN	NFAT5	SRSF2
	C22orf15										NEUROD6		C20orf132								ZNF230				PHTF1					SLC3A1	HDAC9	SGTA	HTR1D	SORCS3	SMPD1	SRCAP	SGCA
	HSCB										FIGNL1		SAMD10								ELL				AHCYL1					SLC8A1	FAM115A	SH3GL1	HTR6	KIAA0913	SORL1	RNPS1	SGSH
	CCDC117										MYO1G		ABHD16B								SYMPK				WDR3					SLC9A2	RAPGEF5	SLC1A5	ID3	WAPAL	SPI1	PRSS21	SH3GL1P1
	HORMAD2										NPVF		C20orf160								MIA				MTMR11					SLC11A1	SCRN1	SLC1A6	IFI16	PPRC1	SPTBN2	NUDT21	SH3GL1P2
	DUSP18										HERPUD2		KIAA0889								CLPP				MAN1A2					SLC20A1	KIAA0087	SLC5A5	CYR61	FAM175B	SRPR	WWP2	SHBG
	MORC2-AS1										WBSCR17		C20orf118								DPF1				SF3A3					SNRPG	ELMO1	SLC8A2	IL6R	LARP4B	TRIM21	PRDM7	SHMT1
	C22orf42										TNS3		RIMS4								LTBP4				MLLT11					SOS1	MAGI2	SMARCA4	IL10	RRP12	SSRP1	CORO1A	SLC2A4
	ENTHD1										CYP3A43		SUN5								TEAD2				IFI44L					SOX11	TRIL	SNAPC2	IL12RB2	TBC1D12	ST5	DDX19B	SLC4A1
	DNAJB7										CASD1		ROMO1								RANBP3				EBNA1BP2					SP3	POM121	SNRNP70	TNFRSF9	DNAJC9	ST14	ATXN2L	SLC6A4
	CHADL										STAG3L4		NEURL2								CYP4F2				KIF2C					SP100	KIAA0415	SNRPA	ILF2	DNMBP	STIM1	GABARAPL2	SMARCD2
	MEI1										MRPS24		ZSWIM3								PPFIA3				TDRKH					SPAST	DMTF1	SNRPD2	INPP5B	CSTF2T	STX3	MON1B	SMARCE1
	FAM109B										MRPL32		WFDC10A								KHSRP				DNAJB4					SPP2	DNAJB6	SPIB	INSRR	FRAT2	STX5	SEPHS2	SUMO2
	NFAM1										GGCT		LINC00266-1								PLA2G4C				ADAM30					SPR	ABCF2	STK11	IPP	SIRT1	ABCC8	TCF25	SOX9
	PNPLA5										C7orf25		WFDC6								RFXANK				FAF1					SPTBN1	MUC12	AURKC	IRF6	COMMD3	TAGLN	CNOT1	SOX15
	LOC150381										ZNF655		C20orf173								EIF3G				CD160					SRD5A2	ARPC1B	STXBP2	ITPKB	KAT6B	TAF10	PHLPP2	SP2
	C22orf40										C7orf26		LINC00028								STX10				GLMN					SSB	ARL4A	SULT2B1	IVL	TSPAN15	TALDO1	PDXDC1	SREBF1
	CN5H6.4										PVRIG		FAM65C								URI1				HHLA3					SSFA2	NAMPT	SULT2A1	JAK1	GTPBP4	TCN1	SMG1	SRP68
	CCDC116										C7orf23		C20orf151								TNFSF14				CELF3					STAT1	AKAP9	SUPT5H	JUN	PDSS1	TEAD1	CLUAP1	SSTR2
	CABP7										STEAP4		C20orf152								TNFSF9				DDX20					STAT4	RASA4	SYT5	KCNA2	IFIT5	TECTA	GGA2	STAT3
	TMPRSS6										GAL3ST4		R3HDML								NAPA				VPS45					STRN	AASS	TBXA2R	KCNA3	BAMBI	TH	ZNF423	STAT5A
	APOBEC3H										C7orf10		ADIG								SIGLEC5				CLCA4					SULT1C2	SLC25A13	TCF3	KCNA10	DPCD	THRSP	NPIPL3	STAT5B
	WBP2NL										C7orf63		GTSF1L								FCGBP				MTF2					ADAM17	LRRC17	PRDX2	KCNC4	SEC31B	THY1	MAPK8IP3	SUPT4H1
	POLR3H										FBXL18		WFDC5								AP1M1				NTNG1					TACR1	POP7	TGFB1	KCND3	NUDT13	TSPAN4	ZCCHC14	SUPT6H
	RNF215										C7orf69		LOC149773								PGLYRP1				FOXJ3					GCFC2	RAMP3	THOP1	KCNH1	UPF2	TM7SF2	KIAA0182	VAMP2
	APOBEC3A										UPK3B		GNAS-AS1								F2RL3				WDR47					TFPI	BET1	ICAM5	KCNJ9	ATRNL1	TNNI2	ARL6IP1	TADA2A
	APOBEC3F										EEPD1		LOC149950								ARHGEF1				SCMH1					TGFA	IKZF1	TLE2	KCNJ10	HERC4	TNNT3	XPO6	TBCD
	PRR14L										OR2AE1		COMMD7								PDCD5				TTC39A					TIA1	CCL26	TNNI3	KCNK1	PTPN20B	TPH1	KIAA0556	TBX2
	SERHL2										VOPP1		BPIFB4								DYRK1B				USP33					TNFAIP6	SEMA3A	TNNT1	KCNK2	C10orf137	TRAF6	CLEC16A	HNF1B
	BPIFC										WBSCR16		LSM14B								LPAR2				POGZ					TNP1	NOD1	TPM4	KCNN3	LRIT1	TRPC2	MGRN1	MLX
	TMEM211										ABHD11		WFDC13								RAB11B				MAST2					TNS1	FAM3C	TULP2	KISS1	TCTN3	TRPC6	ATMIN	THRA
	SEC14L3										CCM2		APCDD1L								CRLF1				NCDN					TPO	GPNMB	TYK2	LAD1	KIAA1279	TSG101	RPGRIP1L	TIMP2
	RGL4										ZMIZ2		TTLL9								NUMBL				CLCC1					TSN	COG5	TYROBP	LAMB3	C10orf12	PHLDA2	ZNF629	TK1
	RNU12										CALN1		ACTL10								CYTH2				SLC35D1					TSSC1	ZNHIT1	UBA52	LAMC1	ANKRD2	TUB	COTL1	TNFAIP1
	ATP5L2										TMEM120A		ASXL1								S1PR2				RPRD2					TTN	SEMA3C	NR1H2	LAMC2	CNNM1	TYR	MLYCD	TOP2A
	LOC284889										STARD3NL		C20orf201								ZNF235				LPHN2					TUBA4A	AGR2	UQCRFS1	STMN1	MYOF	UCP2	NOMO1	TOP3A
	TTC28-AS1										RBM48		FAM209A								TRIP10				KIAA1107					SUMO1	ARPC1A	USF2	LBR	DUX2	UCP3	TPSD1	TP53
	SEC14L4										ZNF394		DEFB115								LONP1				ZCCHC11					UCN	SH2B2	VASP	LCK	AP3M1	SCGB1A1	SF3B3	DNAJC7
	LOC284933										USP42		DEFB116								KCNK6				SZT2					UGP2	IGF2BP3	VAV1	LEPR	ANKRD1	UPK2	QPRT	TUBG1
	SLC35E4										GTF2IRD2		DEFB119								MED26				USP24					VIL1	YKT6	XRCC1	LGALS8	GHITM	UVRAG	CES3	UBB
	LOC339666										MYH16		DEFB121								HOMER3				ITGB3BP					VRK2	STAG3	ZFP36	LMNA	KIAA1274	VEGFB	SRRM2	UBE2G1
	C22orf33										FAM188B		DEFB122								IL27RA				SLC35A3					VSNL1	ZNF273	ZNF8	LMX1A	PDCD4	BEST1	ADAT1	UBTF
	BK250D10.8										DNAJC30		DEFB123								NAPSA				MACF1					WIPF1	PPP1R17	ZNF14	LOR	VENTX	WEE1	CHST5	TRPV1
	LOC339685										TNRC18		DEFB124								GDF15				LRRC8B					WNT6	FGL2	ZNF708	LY9	C10orf28	WNT11	ARL2BP	VTN
	C22orf34										FAM126A		C20orf166-AS1								TECR				LPAR3					XDH	CPSF4	ZNF17	TACSTD2	POLL	WT1	CARHSP1	WNT3
	PI4KAP2										PLEKHA8		WFDC11								ZNF254				DDAH1					XPO1	FASTK	ZNF20	MAGOH	CTNNA3	SF1	ORC6	WNT9B
	SDC4P										C7orf70		WFDC9								GMFG				CA14					XRCC5	DBF4	ZNF28	MARK1	BLNK	ZFPL1	EDC4	YWHAE
	FAM211B										POLR2J4		WFDC10B								RAB3D				KPNA6					ZAP70	COPS6	MZF1	MATN1	A1CF	ZNF143	PLA2G15	ZNF18
	LOC388906										LINC00525		LINC00176								IER2				SSBP3					ZNF2	KDELR2	ZNF43	MCL1	NRBF2	ZBTB16	TP53TG3	PCGF2
	LINC00207										MGC16142		LINC00494								KLK4				NBPF14					ZNF142	ADAP1	ZNF45	CD46	KCNIP2	ZNF195	TPSG1	TRIM25
	LOC391322										TMEM60		LOC284751								SAFB2				RWDD3					SLC30A3	ZPBP	ZNF69	SMCP	CUZD1	ZNF202	RAB26	VEZF1
	CHCHD10										SCIN		C20orf197								ZNF432				PARS2					PXDN	DUS4L	ZNF221	MDM4	CALY	ZNF214	COG4	RNF112
	LOC400927										GTPBP10		LOC284757								DHX34				MMACHC					ALMS1	NUPL2	ZNF85	MEF2D	NEUROG3	ZNF215	TMEM186	ZNF207
	MIRLET7BHG										TRIM4		C20orf203								KIAA0355				ZZZ3					MOGS	HIBADH	ZNF90	MFAP2	ASCC1	RASSF7	PLEKHG4	ZNF232
	FLJ46257										CCDC126		BPIFA4P								ZNF536				ACOT11					RNF103	ZNF277	ZNF91	MGST3	EXOSC1	CSRP3	SH2B1	TAF15
	IL17REL										ZNF479		LOC339568								MLL4				SERBP1					PAX8	INMT	ZNF99	MNDA	MRPS16	PDHX	TBC1D10B	RND2
	SRRD										H2AFV		ARHGAP40								KEAP1				PTPN22					IL1R2	ABCB8	ZNF222	MOV10	CALHM2	FOSL1	ZNF500	COIL
	MIRLET7A3										GLCCI1		XKR7								CHAF1A				PHGDH					MALL	TP53TG1	ZNF121	MPL	CUTC	CUL5	DECR2	AKAP1
	MIRLET7B										DTX2		BPIFB3								SH2D3A				AK5					CXCR4	POU6F2	ZNF132	MPZ	HSPA14	PICALM	DKFZP434H168	EPX
	MIR130B										WBSCR22		TMEM189								AP1M2				MYCBP					FZD5	FKBP9	ZNF134	MSH4	PLCE1	FZD4	RSL1D1	AXIN2
	MIR33A										C7orf30		TMEM189-UBE2V1								UBA2				HEYL					SCG2	PDAP1	ZNF135	MTF1	DUSP13	BBOX1	OR1F2P	OR1A1
	LINC00229										WBSCR28		LOC388796								SAE1				EIF2C1					DYSF	CBX3	ZNF136	MTHFR	WAC	PPFIBP2	LRRC29	OR1D5
	PIM3										TRIM50		FAM209B								SUGP2				SNORA66					FZD7	TFEC	ZNF137P	MTR	CHST15	PPFIA1	SEZ6L2	OR1E1
	RIMBP3B										C7orf57		SPINT4								DDX39A				SNORD45B					SDPR	LAMB4	ZNF146	MTX1	SUFU	SLC43A1	NUPR1	OR1E2
	PIWIL3										C7orf11		SUMO1P1								ZNF443				SNORD45A					NCK2	LMTK2	ZNF154	MUC1	ACSL5	IFITM1	SNORA64	OR1G1
	MIAT										SRCRB4D		MIR1-1								PLIN3				SNORD55					DUSP11	POMZP3	ZNF155	MUTYH	CALML5	DGKZ	SNORD60	OR3A3
	SHISA8										C7orf31		MIR124-3								AKAP8				RNF11					CUL3	PAXIP1	ZNF175	MYBPH	PANK1	CHST1	LAT	PIP4K2B
	CCDC157										RUNDC3B		MIR133A2								PAK4				FOXD3					KLF11	KLHDC10	ZNF177	MYCL1	FXYD4	BARX2	CPNE7	SLC25A11
	PRR5-ARHGAP8										ABCA13		MIR296								B3GNT3				TRAPPC3					MAP4K3	HECW1	ZNF180	MYOC	MYO3A	API5	VPS4A	SPOP
	BCRP3										VKORC1L1		ZNFX1-AS1								CLEC4M				CHIA					PKP4	AVL9	ZNF208	MYOG	FAM190B	MADD	IL17C	DOC2B
	TMEM191C										KCTD7		MIR499A								KLF2				RNF115					HAT1	PEG10	ZNF223	PPP1R12B	APBB1IP	OR7E2P	TOX3	FOXN1
	C22orf45										WBSCR27		LOC647979								TUBB4A				TEKT2					DGKD	SSPO	ZNF224	NASP	ANKRD16	OR6A2	TNRC6A	PPM1D
	POM121L10P										SBDSP1		SNORA39								TMEM147				ANGPTL3					AGPS	NACAD	ZNF225	NBL1	EXOC6	DCHS1	DEXI	CNTNAP1
	LOC646851										VPS37D		SNORA60								IFI30				PRO0611					PRKRA	SNX13	ZNF226	NCF2	FAM35A	EIF3F	NOB1	GAS7
	LOC648691										NSUN5P1		SNORA71C								TOMM40				TMOD4					STK16	NUP205	ZNF227	NDUFS2	DDIT4	JRKL	C16orf72	DGKE
	CES5AP1										AGR3		SNORA71D								TIMM44				GNL2					SLC25A12	COBL	ZFP112	NDUFS5	CCNJ	CTSF	ZC3H7A	COPS3
	GATSL3										ZNF92		SNORD12								CARM1				GPSM2					KLF7	IQCE	ZNF229	NEK2	2019-03-05	EED	CCDC113	CBX4
	GSTTP2										ZNF679		MIR644A								SEMA6B				ALG6					ABCB11	DPY19L1	ZNF230	NFIA	ZRANB1	FADD	TMEM208	TCAP
	GSTT2B										CDC14C		MIR645								CHERP				CERS2					NCOA1	SUN1	MADCAM1	NFYC	TTC40	BANF1	C16orf80	SCARF1
	MIR650										PKD1L1		MIR647								RNASEH2A				SLC25A24					VAMP8	KIAA0895	SF3A2	NGF	NSMCE4A	ZNF259	PYCARD	SKAP1
	MIR658										BHLHA15		SYS1-DBNDD2								RABAC1				DNTTIP2					MARCO	AHCYL2	ELL	NHLH1	DNAJB12	MTMR2	FHOD1	DNAH17
	MIR659										BMPER		HAR1A								SPINT2				TMED5					B3GALT1	NUDCD3	SYMPK	NHLH2	CNNM2	RPS6KA4	BRD7	AOC3
	SEC14L6										PER4		HAR1B								KLF1				BOLA1					ADAM23	SEC61G	MIA	NID1	C10orf26	BRSK2	ANKRD11	BECN1
	LOC730668										ABHD11-AS1		PSIMCT-1								DLL3				ZNF691					SUCLG1	TNPO3	CLPP	NIT1	FAM208B	AIP	ZDHHC1	KRT38
	DDTL										SAMD9L		UCKL1-AS1								CERS1				TXNDC12					IL18RAP	HYAL4	DPF1	NOTCH2	C10orf118	SYT7	UBN1	KRT37
	SNORD125										C7orf62		SNORD12B								GIPC1				TNNI3K					IL1RL2	TSPAN12	LTBP4	NPPA	CRTAC1	SART1	MYLPF	KRT36
	MIR301B										ZNF804B		MIR298								POP4				SH3GLB1					IL18R1	CLEC5A	TEAD2	NPPB	ARMC4	USP2	EEF2K	TNK1
	LOC100128531										ZNF498		MIR941-1								ZNF234				APH1A					NRP2	MKRN1	RANBP3	NPR1	MTPAP	SLC6A5	OSGIN1	ABCC3
	LOC100128946										FAM200A		MIR941-4								ZNF266				UTP11L					CFLAR	LSM5	CYP4F2	NRAS	CEP55	FIBP	C16orf5	MYH13
	LOC100130899										VWDE		MIR941-2								PPP1R13L				PLEKHO1					ASAP2	ZKSCAN5	PPFIA3	NRD1	SEC61A2	PCSK7	SOX8	TNFSF13
	LOC100132273										PRPS1L1		MIR941-3								CD3EAP				HAO2					PER2	CLDN15	KHSRP	YBX1	LRRC20	HTR3B	IL21R	TNFSF12
	LOC100271722										TWISTNB		LOC100127888								RUVBL2				ACP6					ST3GAL5	BRI3	PLA2G4C	NTRK1	CWF19L1	ZW10	PARD6A	RGS9
	MIR1249										SP8		ZNF663								HCST				TMEM69					SLC5A6	TECPR1	PPAP2C	ROR1	OLAH	MTA2	AMDHD2	GALR2
	MIR1281										HOXA11-AS1		LOC100131496								PNPLA6				MRPL37					DDX18	SUMF2	RFXANK	DDR2	SLC29A3	UBE2L6	PAM16	TMEM11
	MIR548J										JAZF1		DPH3P1								KDELR1				HOOK1					EIF2B4	POT1	EIF3G	NVL	RNLS	SNORD29	TXNDC11	KSR1
	MIR3200										GPC2		LINC00029								ILVBL				SNX7					CDK5R2	SOSTDC1	STX10	OPRD1	PI4K2A	SNORD31	PLLP	CDK5R1
	MIR3201										SDK1		LOC100144597								KLK11				HPCAL4					KYNU	KBTBD2	S1PR4	ORC1	MCM10	SNORD30	METTL9	SPHK1
	MIR3199-2										FOXK1		FLJ16779								TMED1				GPR89B					TAF1B	PTCD1	URI1	OVGP1	CSGALNACT2	SNORD28	NAGPA	CACNA1G
	MIR3199-1										MMD2		LOC100287792								UPK1A				ZCCHC17					NAT8	OSBPL3	TNFSF14	PAFAH2	H2AFY2	SNORD27	CKLF	HAP1
	IGLL5										DAGLB		MIR1914								HNRNPUL1				TRIM33					NMI	CNTNAP2	TNFSF9	PRDX1	DHTKD1	SNORD26	BFAR	MAP3K14
	MIR3909										CCZ1B		MIR1257								CLASRP				DPH5					RQCD1	AUTS2	NAPA	PAX7	HIF1AN	SNORD25	AHSP	SOCS3
	MIR3619										THSD7A		MIR4325								KPTN				HSPB11					COX7A2L	HYALP1	SIGLEC5	PBX1	RUFY2	SNORD22	TNFRSF12A	TM4SF5
	MIR3653										VSTM2A		MIR3194								SLC7A9				OAZ3					TMSB10	WIPI2	FCGBP	CDK18	FRMD4A	MMP20	ZNF771	SPAG9
	MIR3928										DKFZp434L192		MIR3193								CDC37				CMPK1					IL1RL1	TES	AP1M1	PDC	WDR11	UBE4A	NIP7	SLC13A2
	LOC100506195										TMED4		MIR4326								MAP4K1				GPR88					LRRFIP1	GIMAP2	AP3D1	PDE4B	FAM178A	SLC22A6	LCMT1	UNC119
	LOC100506241										DKFZP586I1420		MIR3196								KLK8				YIPF1					STK17B	INTS1	PGLYRP1	PDZK1	FAM21B	SLC22A8	GDE1	USP6
	LOC100506472										C7orf41		MTRNR2L3								CYP4F8				MRPS21					ITGB1BP1	OR2F1	F2RL3	PEX10	CCAR1	NRXN2	FAM96B	MTMR4
	LOC100506714										PRR15		MIR3646								PNKP				CCDC76					GPR55	FBXO24	UBE2M	PEX14	OGDHL	LPXN	GINS2	SLC16A6
	MIR4763										SRRM3		MIR3616								COPE				ADAMTSL4					TRIP12	SLC13A4	ARHGEF1	PFDN2	DHX32	PEX16	TPPP3	SLC16A5
	MIR4534										RSBN1L		LOC100505783								ATF5				SPATA6					GTF3C3	TBL2	PDCD5	PFKFB2	PPP2R2D	FADS2	TRAPPC2L	SLC16A3
	MIR4762										KIAA1324L		LOC100505815								ZFP30				L1TD1					PPIG	STEAP1	DYRK1B	PGD	CISD1	MED17	GPRC5B	RABEP1
	MIR4766										TMEM130		LOC100505826								ZNF507				RSBN1					NRXN1	COPG2	LPAR2	PGM1	IDI2-AS1	MAPK8IP1	CES1P1	SYNGR2
	MIR4764										FERD3L		LOC100506384								LPHN1				ZNHIT6					OTOF	HBP1	RAB11B	PIGC	FAM45B	TP53I11	POLR3K	HGS
	MIR4535										RPL23P8		SPINLW1-WFDC6								CARD8				LEPROT					CIAO1	DNAJC2	CRLF1	PIGR	TDRD1	EI24	SEPX1	KCNAB3
											SLC29A4		TGIF2-C20ORF24								SIRT2				TRIT1					TGFBRAP1	TPK1	NUMBL	PIK3C2B	KIAA1217	PITPNM1	WWOX	AURKB
											RSPH10B		RTEL1-TNFRSF6B								CYP2G1P				GIPC2					HS6ST1	SND1	CYTH2	PIK3CD	PARD3	RIN1	SYT17	TIAF1
											CCDC129		SLMO2-ATP5E								MAST1				GDAP2					CRIPT	VPS41	S1PR2	PI4KB	DNAJC12	MTL5	GNG13	NOG
											ZNRF2		STX16-NPEPL1								UNC13A				FAM46C					ECEL1	TSPAN13	ZNF235	PIN1P1	ASAH2	FEZ1	BCMO1	BZRAP1
											SEMA3D		MIR499B								KDM4B				PALMD					MAP4K4	SND1-IT1	TRIP10	PKLR	BCCIP	MICAL2	TERF2IP	CYTH1
											CNPY4		MIR4756								MAST3				FNBP1L					EIF2AK3	EIF2AK1	LONP1	PKP1	C10orf2	CTR9	KCTD5	ZNHIT3
											HEPACAM2		MIR4758								SIPA1L3				ST7L					EIF4E2	DENND2A	ZNF264	PLA2G2A	SAR1A	CEP57	PRMT7	GLP2R
											FLJ35390		MIR4532								FCHO1				RHBDL2					ROCK2	ZNF777	KCNK6	PLA2G4A	TM9SF3	ARHGAP32	NECAB2	EFTUD2
											MBLAC1		MIR4533								CIC				ADPRHL2					CHST10	BBS9	NCR1	PLA2G5	PRTFDC1	ATG13	FBXL19	RPL23
											TMEM196		MIR4755								ZC3H4				C1orf109					TP53I3	CRCP	MED26	PLOD1	ENTPD7	SPCS2	RRN3	SLC9A3R1
											STEAP1B		MIR5095								SIN3B				C1orf56					CIR1	RABGEF1	HOMER3	PLXNA2	CAMK1D	CKAP5	RBFOX1	COG1
											RPS2P32		LOC100652730								HAUS5				C1orf123					MRPL33	POLM	IL27RA	EXOSC10	ZMIZ1	ARHGEF17	KLHDC4	RECQL5
											SUN3										ARHGEF18				TTC22					BRE	PCLO	NAPSA	PRRX1	ZNF248	GAB2	HYDIN	NTN1
											FAM133B										CRTC1				BSDC1					PREPL	TMEM176B	GDF15	POU2F1	AS3MT	C2CD2L	NDE1	STX8
											NSUN5P2										MAU2				TMEM39B					CYTIP	BZW2	TECR	POU3F1	GPR158	TRIM66	DEF8	PIGL
											STEAP2										FBXO46				PRPF38B					FEZ2	DBNL	ZNF254	PPOX	STAMBPL1	FCHSD2	DUS2L	PGS1
											POM121L12										ETHE1				CDCA8					GCC2	HIPK2	GMFG	PPP1R8	ARHGAP21	FGF19	CHTF8	TBX4
											LOC285878										BRD4				LRRC8D					TTLL4	WDR91	RAB3D	PPP2R5A	KIAA1462	CCS	ZNF434	RPH3AL
											INTS4L1										RPL13A				PRMT6					SOCS5	REPIN1	APBA3	PPT1	GPAM	RCE1	LPCAT2	FXR2
											LINC00174										SYNGR4				RNF220					EIF5B	NPC1L1	IER2	PRCC	KIAA1598	NAALAD2	TXNL4B	NPEPPS
											C7orf71										PRG1				FAM176B					GREB1	SNX8	KLK4	PRELP	FAM160B1	NAALADL1	BANP	MPDU1
											LOC285954										CASP14				GOLPH3L					BZW1	SNX10	SAFB2	PRKAA2	WDFY4	KCNE3	HCFC1R1	GOSR1
											SPDYE1										CBLC				TRIM62					USP34	TRA2A	ZNF432	PRKAB2	SFMBT2	NR1H3	ACSM5	SPAG7
											SNHG15										NUP62				RAVER2					LAPTM4A	HILPDA	DHX34	PRKACB	SEMA4G	IL18BP	HEATR3	CCL4L1
											DLX6-AS1										PPP1R15A				ECHDC2					HDAC4	FTSJ2	KIAA0355	PKN2	ARHGAP22	DPP3	PDPR	GOSR2
											ZNF789										PLD3				FGGY					RNF144A	MDFIC	ZNF536	PRKCZ	MYOZ1	TSPAN32	ARHGAP17	NR1D1
											ZNF680										FKBP8				MCOLN3					SNX17	PILRB	MLL4	PROX1	PLEKHA1	TSSC4	RFWD3	NCOR1
											COL28A1										EML2				SLC22A15					SERTAD2	PILRA	KEAP1	PSEN2	AVPI1	USH1C	SLC38A7	TRAF4
											ABCB5										TMEM59L				RNPC3					MRPL19	FSCN3	MED16	PSMA5	HPSE2	KCNK7	OGFOD1	AATK
											C7orf46										PGLS				POMGNT1					ZEB2	NXPH1	CHAF1A	PSMB2	FAM204A	HIPK3	LRRC36	KIAA0100
											FAM183B										LSM4				LRRC40					FARP2	ATP6V0A4	SH2D3A	PSMB4	CDH23	RBM7	DDX19A	ULK2
											2019-09-14										KLK5				DEPDC1					TLK1	PNPLA8	AP1M2	PSMD4	LHPP	PRMT3	CPPED1	CCDC144A
											MACC1										ZNF345				MAP7D1					SUPT7L	TAS2R3	UBA2	PTAFR	PBLD	MPZL2	FBXL8	ACAP1
											GNAT3										PRKD2				TMEM48					CD302	TAS2R4	SAE1	PTGER3	NPFFR1	RASGRP2	SMPD3	TBKBP1
											ZNF713										RPL36				IQCC					ARHGAP25	TAS2R16	SUGP2	PTGFR	C10orf54	GLYAT	ZNF821	KIAA0195
											LINC00265										ZNF473				LRIF1					TANK	FIS1	EBI3	PTGFRN	MMS19	CDK2AP2	DNAH3	EIF4A3
											GJC3										KANK2				FAM63A					BCL2L11	MLXIPL	TRIM28	PTGS2	DNAJC1	TCIRG1	THUMPD1	PLEKHM1
											GATS										CLIP3				CTTNBP2NL					FARSB	SBDS	ZNF256	QSOX1	NOC3L	RTN3	ZDHHC7	KIAA0753
											GPR141										FAM32A				FAM212B					ABCB6	CHCHD2	DDX39A	PTPN7	IKZF5	MRVI1	LUC7L	MED24
											FKBP9L										LSM14A				DMAP1					ACTR3	CPA4	ZNF443	PTPN14	DCLRE1C	TRIM22	VAC14	LRRC37A
											VWC2										KLK13				GNG12					ACTR2	NT5C3	PLIN3	PTPRC	ZDHHC6	PRG3	DOK4	MRC2
											TRIM73										CCDC9				TMEM234					ARPC2	TXNDC3	AKAP8	PTPRF	PCDH15	IFITM3	POLR3E	SGSM2
											TRIM74										IRF2BP1				CCBL2					PREB	ZNF117	FSTL3	PEX19	CUEDC2	YAP1	VPS35	ARHGAP44
											NPSR1										FGF21				CDC42SE1					ACTR1B	MRPS17	LILRB2	ABCD3	DDX50	SPON1	FTSJD1	HELZ
											LOC389458										GAPDHS				TMEM167B					ARL4C	WNT16	APC2	RAB3B	FBXL15	RBM14	DDX28	HS3ST3B1
											LOC389493										OR7A17				OLFML3					LRPPRC	ACTL6B	PAK4	RAB4A	OR13A1	CDC42EP2	TSNAXIP1	HS3ST3A1
											SPDYE8P										TSPAN16				OTUD7B					PDIA6	PRKAG2	B3GNT3	RAB13	C10orf76	EIF3M	CENPN	MED13
											GATSL1										OR10H3				FAM91A2					ABI2	ZNF107	CLEC4M	RABGGTB	SUV39H2	NXF1	APOBR	HDAC5
											GTF2IRD2B										OR10H2				AMIGO1					CEBPZ	ZC3HC1	ABCA7	RABIF	C10orf68	DEAF1	ALG1	TOM1L1
											MGC72080										OR10H1				ODF2L					DHRS9	SRRT	HMG20B	RAP1A	ECHDC3	KAT5	UBFD1	GJC1
											C7orf59										OR7E24				CGN					TXNDC9	GET4	KLF2	RAP1GAP	ASB13	HYOU1	C16orf61	TOB1
											AGMO										OR7C2				KIAA1324					MPHOSPH10	UBE2D4	TUBB4A	RBBP4	HPS6	IPO7	COQ9	ALYREF
											GRID2IP										OR7A5				LRRC7					CALCRL	CCZ1	TMEM147	RBBP5	MMRN2	SSSCA1	CIAPIN1	PSME3
											RPL13AP17										OR7C1				ZNF687					PSMD14	LUC7L2	IFI30	REN	TMEM180	HTATIP2	C16orf62	EIF1
											ZNF815										SNORA68				ZSWIM5					STAM2	MRPS33	TOMM40	RFX5	TUBAL3	IFITM2	TMEM159	NBR2
											LOC401320										SNORD41				KIAA1522					RAMP1	STYXL1	TIMM44	RGS1	MCMBP	DRAP1	LYRM1	SLC35B1
											LOC401321										SNORD35A				CACHD1					SPEG	ASB4	CARM1	RGS2	THNSL1	TRIM3	THAP11	DCAF7
											LOC401324										SNORD34				MIER1					LANCL1	NUB1	SEMA6B	RGS4	SYNPO2L	TAF6L	JPH3	CALCOCO2
											RASA4P										SNORD33				PTBP2					NMUR1	MPP6	ZNF211	RGS7	C10orf95	ATP5L	NMRAL1	RAMP2
											C7orf65										SNORD32A				PRUNE					SMYD5	NAA38	CHERP	RGS13	C10orf81	SCGB1D2	TBC1D24	ABCA10
											FLJ45974										ZNF285				DNASE2B					KBTBD10	ADAM22	RNASEH2A	RGS16	PDZD7	SCGB1D1	USP31	ABCA9
											GTF2IRD2P1										AKAP8L				DLGAP3					MYCNOS	PION	RABAC1	RHCE	OBFC1	CELF1	MKL2	ABCA8
											LRRD1										ZBTB32				HIVEP3					C1D	CYCS	TRAPPC2P1	RHD	C10orf88	POLD3	CASKIN1	PEMT
											FLJ42280										SIGLEC7				GPBP1L1					MERTK	GPR85	SPINT2	RIT1	FAM188A	OR5I1	PDP2	BAIAP2
											KPNA7										LYPD3				DMRTB1					UBE2E3	TAS2R5	KLF1	RLF	UBTD1	STARD10	ZNF319	CLEC10A
											AAA1										ARRDC2				DMRTA2					STK25	STAG3L1	DLL3	RNASEL	BICC1	OR7E14P	CRAMP1L	ATP5H
											MIR106B										BBC3				CLSPN					SEMA4F	ANLN	CERS1	RNF2	FAM213A	OR7E12P	RANBP10	HOXB13
											MIR148A										DKKL1				OXCT2					CCT7	ANKIB1	GIPC1	RNPEP	HKDC1	NEU3	VAT1L	VAT1
											MIR25										CPAMD8				RRAGC					CCT4	MIOS	POP4	SNORD21	WDR96	ME3	KIAA1609	APPBP2
											MIR93										SIGLEC9				ELTD1					GNLY	RNF216	ZNF234	RORC	TET1	GPR83	RAB40C	MYBBP1A
											RNF216P1										SIGLEC8				TINAGL1					CDC42EP3	CHPF2	ZNF266	RPA2	LRRC27	LYVE1	WFDC1	FBXW10
											PMS2CL										GPR77				LEPRE1					STAMBP	CPVL	ZNF274	RPE65	EPC1	YIF1A	PRM3	PRPF8
											LOC441204										DHDH				HIAT1					TGOLN2	PUS7	ZNF460	RPL5	TNKS2	SRSF8	TMEM8A	LEPREL4
											ZNRF2P1										EIF3K				SMAP2					MTX2	TOMM7	PPP1R13L	RPL11	ITIH5	EHD1	CHTF18	ST6GALNAC2
											RP9P										SLC6A16				ATPAF1					CGREF1	ING3	CD3EAP	RPL22	TRIM8	C11orf58	CHP2	HEXIM1
											ZNF716										C19orf53				S100PBP					B3GNT2	DDX56	RUVBL2	RPS6KA1	TSPAN14	STIP1	PRSS22	SPAG5
											LOC441242										BABAM1				MEAF6					USP39	TMEM106B	LILRB1	RPS8	KAZALD1	CLP1	NOD2	TRIM16
											TYW1B										LGALS13				RBM15					TBR1	LRRN3	HCST	RPS27	SFXN3	KCNQ1OT1	XYLT1	IGF2BP1
											SPDYE7P										UHRF1				DEM1					SIX2	CROT	PNPLA6	RSC1A1	SLC25A28	SF3B2	PDF	GNA13
											DTX2P1-UPK3BP1-PMS2P11										CYP2S1				ELOVL1					MAP3K2	EPDR1	KDELR1	RXRG	ELOVL3	CCDC85B	DPEP2	CCT6B
											SPDYE3										STRN4				DCLRE1B					NCKAP1	ZNF853	UQCR11	RYR2	AKR1E2	B3GNT1	DPEP3	RAI1
											ZNF727										HOOK2				MRPS15					VAMP5	ALKBH4	LILRB5	S100A1	FAM107B	ADAMTS8	MLST8	KIF1C
											DPY19L2P4										SERTAD3				MRPL9					MTHFD2	SAMD9	ILVBL	SORT1	CCDC3	PRSS23	PAPD5	GRAP
											DPY19L2P3										SERTAD1				MARCKSL1					ARID5A	NCAPG2	SLC27A5	S100A2	MARVELD1	PLA2G16	RHBDF1	2019-09-09
											STAG3L3										GLTSCR2				ZNF643					PROKR1	CYP2W1	LILRB4	S100A3	SYT15	TREH	FBRS	CD300C
											STAG3L2										GLTSCR1				SELRC1					RAB10	HEATR2	KLK11	S100A4	TAF3	PKP3	MMP25	C1QL1
											SPDYE5										TNPO2				SCNM1					EDAR	CHCHD3	TMED1	S100A5	RASSF4	HPS5	AKTIP	RUNDC3A
											MIR196B										EMR2				ERI3					COPS8	FKBP14	LILRA1	S100A6	C10orf11	PTGDR2	NARFL	STARD3
											TARP										CD209				C1orf50					GPR75	ZCWPW1	LILRB3	S100A7	PCGF6	SLCO2B1	LINC00235	CBX1
											LOC493754										EHD2				WDR77					YWHAQ	C7orf42	LILRA3	S100A8	ARID5B	RRAS2	TPSB2	RAB40B
											LOC541473										KLK14				CCDC28B					IMMT	WDR60	LILRA2	S100A9	LOXL4	CEP164	HS3ST6	TLK2
											DPY19L2P1										KLK12				DLEU2L					SNRNP27	RBM28	UPK1A	S100A10	ZDHHC16	ZP1	PDIA2	DDX52
											MIR489										COL5A3				NKAIN1					GTF2A1L	ZDHHC4	HNRNPUL1	S100A11	C10orf58	SHANK2	UNKL	DUSP14
											FDPSL2A										RDH8				EPS8L3					STON1	TYW1	CLASRP	S100A12	DYDC2	KDM2A	LINC00254	KAT7
											LOC641746										SHANK1				TNFAIP8L2					RAPGEF4	C7orf43	KPTN	S100A13	PCGF5	IGSF9B	C16orf58	AKAP10
											SEPT7P2										NOSIP				C1orf54					EMILIN1	TMEM140	SLC7A9	SARS	GPR123	ENDOD1	MTHFSD	POLG2
											GUSBP10										MRPL4				TMEM53					CAPN10	GIMAP4	CDC37	SCNN1D	LZTS2	SWAP70	GINS3	NXPH3
											CCT6P3										NDUFA13				AKIRIN1					TBC1D8	GIMAP5	MAP4K1	SCP2	PHYHIPL	EXPH5	LMF1	SNF8
											CCT6P1										ANGPTL4				HECTD3					RABL2A	TMEM176A	KLK8	XCL1	LCOR	ATG2A	NDRG4	SYNRG
											LOC643955										HSD17B14				BEND5					GALNT5	CHST12	CYP4F8	SDHB	NKX6-2	PHLDB1	ACD	CD300A
											WIPF3										VRK3				VTCN1					NXPH2	TRPV6	PNKP	SDHC	MRPL43	GANAB	ZNF747	TMC6
											INTS4L2										2019-03-02				YRDC					GPR45	CDCA7L	COPE	SELE	LYZL1	FAM168A	FAM173A	DDX42
											ZNF890P										ZNF571				ZYG11B					SP140	PPP1R9A	U2AF2	SELL	AFAP1L2	DTX4	MRPS34	GABARAP
											AZGP1P1										GMIP				PPCS					MGAT4A	CCDC132	ATF5	SELP	PLA2G12B	SIK2	PRR14	CASC3
											LOC646762										CD320				SH3D21					GPN1	URGCP	ZFP30	SFPQ	MYPN	DENND5A	VKORC1	IKZF3
											LOC646999										ECSIT				TTLL7					IKZF2	NSUN5	ZNF507	SRSF4	PYROXD2	NUP160	METRN	ZNF652
											LOC649395										WDR83OS				SNIP1					COBLL1	RADIL	LPHN1	SHC1	USMG5	NCAPD3	DBNDD1	PPM1E
											LOC650226										ISYNA1				WDR78					AAK1	C7orf44	PPP6R1	ST3GAL3	LOC84856	FNBP4	SLX1B	NLRP1
											NCF1										LSR				ZMYM1					FASTKD2	AGK	CARD8	STIL	ZNF503	ARHGEF12	FTO	ARHGEF15
											OCM										ZNF44				RPAP2					MAPRE3	METTL2B	SBNO2	SKI	AIFM2	RRP8	DCTPP1	ARSG
											SNORA5A										TM6SF2				KIAA0319L					PLA2R1	MLL5	SIRT2	SLAMF1	ADO	SIK3	METTL22	EPN2
											NCF1B										PTOV1				DENND2D					RAB3GAP1	LANCL2	CYP2G1P	SLC1A7	FBXO18	SIRT3	FA2H	AZI1
											NCF1C										S1PR5				WLS					RPIA	BAIAP2L1	MAST1	SLC2A1	ATAD1	CLCF1	GDPD3	SARM1
											SNORA5B										FXYD7				RPF1					SLC4A1AP	SLC25A40	UNC13A	SLC2A5	PLXDC2	OR52A1	IRX6	RAP1GAP2
											SNORA5C										FXYD5				SIKE1					EFR3B	BCAP29	KDM4B	SLC6A9	MASTL	VSIG2	IRX3	CAMTA2
											SNORA9										RAB4B				ZC3H12A					SNRNP200	KLHL7	MAST3	SLC9A1	ARHGAP19	BACE1	THOC6	GPATCH8
											SNORA14A										DDX49				TARS2					MYT1L	STK31	SIPA1L3	SLC16A1	LOC84989	FAM89B	KREMEN2	KDM6B
											SNORA15										PAF1				TRIM45					WDR43	MEPCE	FCHO1	SNRPE	RBM17	SNHG1	C16orf53	ZZEF1
											SNORA22										TRPM4				GJA9					LPIN1	TRPV5	CIC	SOAT1	KNDC1	ARFIP2	FAM65A	GGA3
											SNORD93										ZNF562				SYNC					CEP68	ANKRD7	ZC3H4	UAP1	ITPRIP	POLA2	TMEM231	MPRIP
											MIR550A1										QPCTL				ANKRD13C					PASK	ZC3HAV1	ZFR2	SPRR1A	LINC00263	TRIM29	CORO7	JMJD6
											MIR550A2										GATAD2A				SNX27					UBXN4	PAPOLB	SIN3B	SPRR1B	MCU	RAB38	TMCO7	EXOC7
											MIR589										BEST2				ANP32E					ATG4B	C1GALT1	HAUS5	SPRR2A	ANKRD30A	CADM1	SNRNP25	KIAA0664
											MIR590										FBXL12				TSSK3					PSME4	FAM20C	ARHGEF18	SPRR2B	ACBD5	FLRT1	ROGDI	SMG6
											MIR591										FAM83E				VANGL1					EXOC6B	SLC12A9	CRTC1	SPRR2C	IDI2	MTCH2	C16orf57	WSCD1
											MIR653										PGPEP1				ST6GALNAC5					EHBP1	ACN9	MAU2	SPRR2D	MTG1	PANX1	TMEM204	USP22
											LOC728066										CC2D1A				HYI					SATB2	YAE1D1	PIP5K1C	SPRR2E	CDHR1	FJX1	ZNF768	CTDNEP1
											RSPH10B2										RASIP1				GPR61					CLASP1	AKR1B10	FBXO46	SPRR2F	BBIP1	C11orf41	WDR59	KCNH4
											ZNF736										TMEM161A				STK40					OBSL1	ANKMY2	ETHE1	SPRR2G	FANK1	PRDX5	PALB2	ABCA6
											LOC729156										SARS2				TM2D1					PUM2	TBX20	BRD4	SPRR3	OPALIN	POU2F3	ZNF668	ABCA5
											GATSL2										TMEM160				REG4					NCAPH	SMURF1	RPL13A	SPTA1	SYCE1	ABTB2	ELMO3	TNFRSF13B
											LOC729852										PIH1D1				HORMAD1					RHOQ	PHTF2	HMHA1	SRM	ZFAND4	BRMS1	KLHL36	KCTD2
											ISPD										C19orf60				SYDE2					SF3B1	ACTR3B	SYNGR4	SRP9	ARHGAP12	C11orf20	FBXO31	SUZ12
											ZNF735										GPATCH1				ZNF644					HAAO	KIAA1147	LILRA4	TROVE2	OPN4	CHRDL2	ARMC5	MMD
											LOC100093631										SAMD4B				ZMYND12					TMEM131	RHBDD2	PRG1	SSR2	HOGA1	PAMR1	SHCBP1	PIK3R5
											POM121C										ATP5SL				LRRC8C					R3HDM1	FAM40B	CASP14	AURKAPS1	UCN3	C11orf51	JMJD5	WBP2
											JAZF1-AS1										C19orf73				SGIP1					DNPEP	ESYT2	ZIM2	STXBP3	SORCS1	ZDHHC5	TMC5	CDC42EP4
											LOC100129427										MAP1S				POLR3GL					PSD4	ZNF398	CBLC	XCL2	C10orf71	ATL3	RABEP2	C17orf81
											DPY19L1P1										PNMAL1				PROK1					WBP1	CCDC146	NUP62	SYCP1	PRAP1	TSKU	NAA60	FAM215A
											LOC100130673										TMEM143				EFCAB7					NTSR2	KIAA1549	HSPBP1	TAF12	ZNF511	HINFP	TMC7	PPY2
											LOC100130849										KLHL26				NT5C1A					TMEFF2	RBAK	PPP1R15A	TAF13	CHCHD1	REXO2	SETD6	PYY2
											C7orf72										C19orf66				PSRC1					SH3BP4	GATAD1	PLD3	TAL1	ZMYND17	C2CD3	ESRP2	SHPK
											LOC100131257										ZNF331				FAM167B					PRKD3	MYL7	FKBP8	TARBP1	TTC18	DAK	FAM192A	AIPL1
											LOC100132832										FEM1A				MGC12982					KCNE4	MLL3	EML2	CNTN2	C10orf90	ODZ4	ATF7IP2	FSCN2
											LOC100133091										ZNF823				HPDL					RASGRP3	EXOC4	SHC2	TBCE	BTBD16	DKFZP434K028	CENPT	NOL11
											LOC100133311										KLK15				ATP1A1OS					NGEF	RINT1	TMEM59L	TBX15	FAM24A	B3GAT3	C16orf59	DHRS7B
											ZNRF2P2										MED29				AGBL4					QPCT	GALNT11	PGLS	TCEA3	PSTK	FBXO3	CHD9	KRT23
											LOC100287704										STAP2				MFSD2A					GCA	NEUROD6	ZNF324	TCEB3	ZNF488	SERGEF	C16orf70	RNF167
											LOC100287834										TRMT1				ATG4C					VAX2	FIGNL1	LSM4	VPS72	PIK3AP1	EHF	HSD3B7	TMEM98
											LOC100289187										CCDC94				PRPF38A					SNORD82	MYO1G	KLK5	TGFB2	MORN4	OR5L2	CYB5B	POLDIP2
											MIR1200										ASF1B				LSM10					MOB4	LRRC4	ZNF345	LEFTY2	ZFYVE27	OR5E1P	CMIP	TBC1D29
											MIR548M										ZNF701				C1orf94					POLR1A	NPVF	PRKD2	TGFBR3	MMP21	PPP1R14B	ITFG1	TANC2
											HOTTIP										ZNF83				FAM40A					CNRIP1	HERPUD2	RPL36	THBS3	COMTD1	OR8G2	GFOD2	WSB1
											MIR4283-2										ZNF415				DOCK7					FAM98A	LMBR1	ZNF473	TCHH	FRA10AC1	OR8B8	CDT1	NAT9
											MIR4283-1										USE1				SPOCD1					PNKD	WBSCR17	KANK2	TIE1	ANKRD22	OR8G1	MAP1LC3B	SENP3
											MIR3147										PSENEN				ZNF697					UNC50	TMEM168	CLIP3	TLR5	SFXN2	OR10A3	LOC81691	OR1A2
											MIR4284										ZNF302				BTF3L4					SNED1	LINC00244	FAM32A	GPR137B	PDZD8	FXC1	NETO2	PITPNC1
											MIR3146										C19orf80				NEXN					GORASP2	NOM1	LSM14A	TNFRSF1B	AGAP4	TIMM10	MGC3771	ERAL1
											MIR3609										LIN37				SNORD46					SPATS2L	MOSPD3	KLK13	TNNI1	C10orf32	TIMM8B	FAHD1	NARF
											MIR3943										C19orf10				SNORD38A					RAB11FIP5	GIGYF1	CCDC9	TNNT2	LYZL2	MYEOV	SLC7A5P1	AATF
											MIR550B2										SMG9				SNORD38B					GIGYF2	CCDC136	PRPF31	TNR	NUDT9P1	BSCL2	PMFBP1	OR4D1
											MIR3914-1										ZNF253				DNAJA1P5					EPC2	TNS3	IRF2BP1	TOP1P1	AGAP11	OR8B2	DYNLRB2	SNORD4B
											MIR550B1										IRGC				MED8					TRAF3IP1	PARP12	FGF21	TP53BP2	GSTO2	ELP4	HSDL1	SNORD4A
											MIR3914-2										SLC7A10				KTI12					ABCA12	CREB3L2	GAPDHS	TP73	SFR1	CHORDC1	CRISPLD2	SNORA67
											LOC100505854										PPAN				C1orf212					IFT172	RABL5	OR7A17	TPM3	CALHM3	ACAD8	YPEL3	SNORD49A
											MAGI2-AS3										CABP5				ADC					ARL5A	CYP3A43	TIMM13	TPR	CTAGE7P	B3GAT1	FAM57B	SNORD42B
											LOC100506025										RETN				TMEM54					HIBCH	CASD1	TSPAN16	TRAF5	CLRN3	DKK3	LONP2	SNORD42A
											LRRC72										SPHK2				HENMT1					PTPN18	STAG3L4	DAZAP1	CCT3	ANAPC16	RBMXL2	PRSS27	PELP1
											LOC100506050										LGALS14				TOE1					CNNM4	MRPS24	OR10H3	TSHB	PNLIPRP3	RAB30	SPNS1	B9D1
											LOC100506136										EXOSC5				ERMAP					CNNM3	MRPL32	OR10H2	TSNAX	SFXN4	PGAP2	ITFG3	CACNG5
											LOC100506178										MEIS3				CSMD2					IL36RN	LRRC61	OR10H1	TTC4	CPXM2	PRPF19	C16orf48	CACNG4
											HOTAIRM1										GPR108				MYSM1					SH3YL1	C7orf49	OR7E24	TUFT1	ADAMTS14	DCPS	SLC7A6OS	TUBG2
											LOC100506497										DUS3L				GNRHR2					SNORD53	GGCT	OR7C2	TNFSF4	C10orf129	C11orf54	KAT8	TMEM97
											LOC100506776										XAB2				OSBPL9					SNORD51	C7orf25	OR7A5	TNFRSF4	SAMD8	C11orf67	NLRC5	NKIRAS2
											LOC100506895										SHD				OMA1					CNPPD1	ZNF655	OR7C1	UCK2	LIPJ	MACROD1	WDR24	CCDC56
											ATP5J2-PTCD1										CEACAM19				LRRC42					STK36	C7orf26	SNORA68	UQCRH	CFL1P1	SLC43A3	CCDC135	GIT1
											INMT-FAM188B										SLC17A7				GBP4					IL36B	PVRIG	SNORD41	UROD	TRUB1	ZBTB44	TRAF7	RANGRF
											RBAK-LOC389458										CD177				GBP5					IL37	C7orf23	SNORD37	USF1	MPP7	THYN1	FLYWCH1	SAP30BP
											HOXA10-HOXA9										ATP13A1				THEM4					IL36A	GCC1	SNORD35A	USP1	FRMPD2	COMMD9	HAGHL	PSMC3IP
											URGCP-MRPS24										RGL3				SSX2IP					SULT1C4	STEAP4	SNORD34	USH2A	VTI1A	DDX25	CAPNS2	SNX11
											MIR4652										SLC44A2				OLFM3					NFU1	GAL3ST4	SNORD33	VCAM1	LOC143188	C11orf21	NUDT16L1	TIMM22
											MIR4651										MCOLN1				GABPB2					ERLEC1	PRKRIP1	SNORD32A	WNT2B	DYDC1	PACSIN3	C16orf13	TBX21
											MIR4650-1										RCN3				TCHHL1					MMADHC	MICALL2	ZNF285	WNT9A	EIF5AL1	TRPM5	FAM195A	NT5C
											MIR4650-2										PNMAL2				RPTN					BMP10	C7orf10	AKAP8L	ZSCAN20	HECTD2	SAC3D1	COG8	SOCS7
											MIR4649										ZNF490				CCDC163P					ZNF638	C7orf63	FGF22	ZNF124	FGFBP3	SNX15	SLX4	CDR2L
											MIR550A3										PRR12				WDR63					STK39	CBLL1	ZBTB32	ZBTB17	C10orf82	RHOD	SPIRE2	TAX1BP3
											MIR4657										DOCK6				MAB21L3					HTRA2	ZNF767	SIGLEC7	SLC30A1	C10orf46	EFEMP2	DCTN5	MINK1
											MIR4658										ZNF492				HIST2H3C					EML4	C7orf58	LYPD3	SLC30A2	HSD17B7P2	NOX4	MT4	GEMIN4
											MIR4656										TSHZ3				SLC44A3					TRIB2	TTC26	ARRDC2	LUZP1	USP54	UBQLN3	GNPTG	SOST
											KLHL7-AS1										LRFN1				ATXN7L2					CPS1-IT1	FBXL18	BBC3	PRDM2	NKX2-3	KCNK4	ZNF469	MED31
											CYP3A7-CYP3AP1										GRAMD1A				C1orf194					METTL5	C7orf69	DKKL1	DNALI1	SLC35G1	RNF141	GLYR1	DERL2
																					CAMSAP3				ASB17					LGALSL	ORAI2	TJP3	LRP8	CCDC147	NTM	GLIS2	FAM18B1
																					PLEKHA4				TYW3					OLA1	TTYH3	CPAMD8	LAPTM5	FAM170B	CDON	GPT2	GLOD4
																					ZFP14				C1orf173					C2orf27A	UPK3B	SIGLEC9	BSND	C10orf128	UBXN1	B3GNT9	MRPS7
																					ZNF317				LRRIQ3					GRHL1	EEPD1	SIGLEC8	CSDE1	FUT11	APIP	ZSCAN10	YBX2
																					ZNF529				DMBX1					TFCP2L1	JHDM1D	GPR77	EVI5	OIT3	TMX2	NFATC2IP	UTP18
																					PRX				TMCO2					ICOS	OR2AE1	ITGB1BP3	DAP3	C10orf91	GAL	CIRH1A	RNFT1
																					ANO8				ZNF684					GMPPA	VOPP1	CHMP2A	NPHS2	PWWP2B	SIDT2	ZNRF1	HN1
																					SPTBN4				TCEANC2					NRBP1	WBSCR16	DHDH	BTG2	LOC170425	SUV420H1	ABCC11	MYO15A
																					MARK4				PODN					BAZ2B	TSC22D4	ZNF544	PTP4A2	ANTXRL	HSD17B12	NKD1	TUBD1
																					SUGP1				LRRC39					SLC40A1	TRIM56	EIF3K	ARID1A	EMX2OS	IGF2-AS1	CNTNAP4	DCXR
																					HAMP				GJB4					KCNIP3	ABHD11	UBE2S	HIST3H3	PPAPDC1A	TMEM216	C16orf45	RAPGEFL1
																					CATSPERG				HMGB4					EHD3	TMUB1	SLC6A16	CDC7	VSTM4	BET1L	RHOT2	TACO1
																					CYP4F11				RNF19B					SMARCAL1	CCM2	C19orf53	HIST2H2AA3	PAOX	CEND1	RSPRY1	ABI3
																					SCAF1				C1orf122					CD207	ZMIZ2	BABAM1	HIST2H2AC	FAM24B	CHCHD8	C16orf93	COPZ2
																					PRODH2				OSCP1					ITSN2	CALN1	LGALS13	HIST2H2BE	SFTA1P	SLC15A3	ZNF598	MRPL27
																					EPS15L1				C1orf216					ANO7	ARMC10	UHRF1	HIST2H4A	LOC219347	PHF21A	HN1L	PIPOX
																					WIZ				C1orf87					ARHGEF4	TMEM120A	CYP2S1	PIP5K1A	PLAC9	MS4A4A	SPSB3	AMZ2
																					CACNG8				LIX1L					PDE11A	STARD3NL	TFPT	TAGLN2	C10orf107	WT1-AS	TIGD7	ARL17A
																					CACNG7				HSD3BP4					TPRKB	IMMP2L	STRN4	BCAR3	TMEM26	TRAPPC4	MYLK3	CRLF3
																					CACNG6				KLF17					FAHD2A	CTTNBP2	CCDC106	ANXA9	ZCCHC24	PPME1	MARVELD3	TRPV2
																					UBL5				TMEM125					PRLH	RBM48	HOOK2	SNHG3	ENKUR	CABP2	COG7	ANKFY1
																					ZNF350				DRAM2					WDPCP	ZNF394	EPN1	NR0B2	ARMC3	C11orf73	SNX29	ANAPC11
																					TSKS				C1orf88					MEMO1	USP42	SERTAD3	RAD54L	UNC5B	CWC15	MTSS1L	SIRT7
																					DMRTC2				C1orf162					THAP4	GTF2IRD2	SERTAD1	GNPAT	LOC219731	TRMT112	ZNF764	SLC25A39
																					C19orf33				SYT6					TRAPPC12	MYH16	SLC39A3	DYRK3	STOX1	TMEM138	CENPBD1	MRPS23
																					ELSPBP1				SAMD13					ASB3	FAM188B	GLTSCR2	TTF2	C10orf35	PCF11	ZNF276	PTRH2
																					LIN7B				C1orf52					INSIG2	SLC37A3	GLTSCR1	CDC42BPA	TYSND1	MRPL48	CCDC102A	RASD1
																					HIF3A				C1orf51					CRIM1	PSMG3	TNPO2	RGS5	ZNF25	CYB5R2	KCNG4	NLK
																					CHST8				TMEM56					ANKRD39	DNAJC30	EMR2	PPFIA4	GJD4	RSF1	ORAI3	LUC7L3
																					LPPR2				NBPF4					FAM178B	C7orf50	CD209	PIK3R3	CCNY	SPA17	SDR42E1	HIGD1B
																					ZNF574				UBE2U					RNF181	CARD11	EHD2	MMP23B	RTKN2	FXYD6	ABCC12	CDK12
																					PLEKHG2				HFE2					MRPL30	KRBA1	KLK14	MMP23A	C10orf27	C11orf24	PRRT2	INPP5K
																					RASAL3				ANKRD35					DNAJC27	TNRC18	KLK12	KCNAB2	ATOH7	TRIM34	ERI2	KRT20
																					MRPL34				SLC30A7					ANKMY1	FAM126A	COL5A3	ITGA10	OTUD1	CDHR5	STX1B	NLE1
																					KRI1				KNCN					KRCC1	FAM71F1	RDH8	LMO4	LOC220906	CNTN5	CCDC101	FAM64A
																					ZSWIM4				MOB3C					MRPL35	PLEKHA8	SHANK1	FCN3	ZNF438	SIAE	RPUSD1	SDK2
																					ZNF649				GLIS1					C2orf28	C7orf70	NOSIP	BLZF1	ZEB1-AS1	TOLLIP	CMTM1	XAF1
																					CYP4F12				MGC27382					PCYOX1	POLR2J4	MRPL4	CDC14A	SLC16A9	C11orf71	PKD1L2	FNDC8
																					YIPF2				DCDC2B					GULP1	LINC00525	NDUFA13	DEGS1	FAM13C	ZDHHC13	FLYWCH2	FAM20A
																					C19orf43				ZNF362					REV1	MGC16142	ANGPTL4	KMO	2019-03-08	ROBO4	VASN	C17orf59
																					DDA1				LOC149086					NAT8B	SLC35B4	ZNF580	YARS	C10orf25	WDR74	ZNF689	MBTD1
																					KXD1				MANEAL					SCLY	TMEM209	HSD17B14	MKNK1	TMEM72-AS1	SLC35F2	SLC5A11	BCAS3
																					TMEM38A				IL23R					VPS54	TMEM60	GP6	AKR7A2	ZNF485	RAB39A	C16orf42	TMEM104
																					KCTD15				BNIPL					NBAS	SCIN	VRK3	PPAP2B	RASGEF1A	TRIM44	RNF166	CWC25
																					SLC25A23				CLDN19					LIPT1	GTPBP10	2019-03-02	RTCD1	CCDC7	BTG4	RMI2	ALKBH5
																					C19orf42				WDR65					NOP58	TRIM4	ZNF571	PTCH2	REEP3	FAM55D	ACSM1	RNF43
																					ZNF426				C1orf210					DYNC2LI1	OR6W1P	GMIP	ALDH4A1	JMJD1C	SYTL2	WFIKKN1	TTC19
																					TRAPPC6A				CCDC24					SF3B14	ZFAND2A	CD320	EIF3I	UCMA	ANKRD49	EXOSC6	MKS1
																					FKRP				BTBD19					YPEL5	COX19	ECSIT	EIF4G3	C10orf111	MS4A12	C16orf46	LINC00483
																					PLEKHF1				CCDC17					CHMP3	CCDC126	THEG	VAMP4	FAM171A1	MRPL16	NTAN1	C17orf80
																					RBM42				RP11-165H20.1					FKBP7	ZNF479	ZBTB7A	PEA15	SLC39A12	SDHAF2	FOPNL	CCDC40
																					C19orf57				DENND2C					ASB1	ADCK2	FZR1	B4GALT3	NSUN6	SSH3	DNAAF1	EPN3
																					ZNF576				GBP6					CPSF3	PLXNA4	WDR83OS	B4GALT2	ARL5B	TTC12	ACSM2A	WIPI1
																					FSD1				LPPR5					CAB39	ZC3HAV1L	ISYNA1	B3GALT2	BEND7	TMEM132A	DCUN1D3	GPR172B
																					ZNF557				FNDC7					ZAK	MYL10	ZNF581	TNFRSF25	ZNF503-AS1	HRASLS2	NRN1L	LRRC37A4
																					LRFN3				CYP4Z2P					BCL11A	LOC93432	SIRT6	ADAM15	IPMK	LAMTOR1	CMTM3	MED9
																					ABHD8				CITED4					LRP1B	ST7-AS1	PIAS4	PABPC4	FAM21C	USP47	C16orf78	SLFN12
																					CERS4				FLJ40434					PRKAG3	ST7-AS2	LSR	TNFRSF14	EBF3	VPS37C	SPATA2L	WRAP53
																					OCEL1				C1orf177					PPIL3	ST7-OT3	LSM7	TNFRSF18	LOC254312	ANO1	C16orf55	PNPO
																					GLT25D1				KANK4					SNTG2	CADPS2	ZNF44	FPGT	C10orf47	TRIM68	NOXO1	KLHL11
																					IGFLR1				SASS6					DNAJC10	CPA5	TM6SF2	PEX11B	CALHM1	NADSYN1	CCDC78	RNMTL1
																					TBC1D17				PPIAL4A					ATAD2B	FOXP2	MBD3	CREG1	CASC2	FAM86C1	ANKRD26P1	SMG8
																					GEMIN7				HFM1					ETAA1	H2AFV	PTOV1	CD84	PTF1A	C11orf57	IQCK	SLC47A1
																					MYH14				UBL4B					HEATR5B	CEP41	S1PR5	PER3	TCERG1L	NAT10	ZG16B	TMEM100
																					ZNF665				PDIA3P					CCDC93	GLCCI1	FXYD7	FUBP1	C10orf67	CCDC87	PRSS30P	VPS53
																					EPHX3				EIF2C3					ASNSD1	C7orf29	FXYD5	EIF2B3	HSPA12A	PPP6R3	PAQR4	RHOT1
																					PODNL1				EIF2C4					UGT1A10	DTX2	RAB4B	BCL10	SGMS1	UEVLD	ZC3H18	RSAD1
																					ZNF613				ALG14					UGT1A8	WBSCR22	MIER2	RAB7L1	PIPSL	RNF121	GPR139	C17orf79
																					ADCK4				LINC00466					UGT1A7	KIAA1908	DDX49	SELENBP1	PGBD3	LIN7C	CDYL2	LRRC59
																					CNTD2				C1orf168					UGT1A6	TSGA13	PAF1	TNFSF18	C10orf53	ACER3	ANKS3	C17orf85
																					SLC35E1				TMEM61					UGT1A5	GPR146	PCSK4	TAF1A	C10orf125	SLC35C1	FAM100A	MSX2P1
																					DENND1C				CYP4Z1					UGT1A9	C7orf30	PPP1R12C	MPZL1	JAKMIP3	TCP11L1	2019-09-12	NPLOC4
																					ZNF442				CDCP2					UGT1A4	AGAP3	TRPM4	SH2D2A	STK32C	LGR4	ZNF720	TSR1
																					ZNF702P				SLC5A9					UGT1A1	C7orf13	ZNF586	ARTN	LOC282980	PIDD	TMEM219	C17orf63
																					LOC80054				CC2D1B					UGT1A3	OR9A4	ZNF562	MAP3K6	BLOC1S2	ELMOD1	EARS2	PRR11
																					ZNF614				NBPF11					FEV	WBSCR28	QPCTL	ANGPTL1	RBM20	KCNQ1DN	SNX20	ADAP2
																					LRRC8E				NUDT17					AFTPH	TRIM50	GATAD2A	DIRAS3	LOC282997	SOX6	TMEM170A	ST6GALNAC1
																					FLJ22184				TXLNA					MFSD6	OR9A2	BEST2	TBX19	FLJ37201	CDC42BPG	SLC38A8	UTP6
																					FUZ				TCTEX1D1					TMEM214	C7orf34	FBXL12	FCGR2C	C10orf40	FOXRED1	VWA3A	TEX2
																					OPA3				SPAG17					RETSAT	TMEM139	FAM83E	SLC16A4	LOC283033	OTUB1	OTOA	GSDMB
																					ZNF430				SLFNL1					INO80D	NOBOX	PGPEP1	PRPF3	LOC283038	AMBRA1	ZFP90	GPRC5C
																					ITPKC				HIPK1					SEMA4C	OR2A14	CC2D1A	KCNQ4	LOC283050	PACS1	RLTPR	TEX14
																					UBXN6				SLC44A5					C2orf18	OR6B1	EPS8L1	EXO1	LOC283070	KDM4D	KCTD19	WDR45L
																					PBX4				AKR7A2P1					C2orf42	OR2F2	RASIP1	ARHGEF2	MKX	KBTBD4	CMTM4	DHX33
																					KIAA1683				FNDC5					TRMT61B	ZNF786	TMEM161A	DEDD	LOC283089	PARVA	CMTM2	CA10
																					B9D2				EPHX4					PID1	EMID2	SARS2	ZMYM4	SEPT7L	TTC17	BEAN1	NT5M
																					RSPH6A				AKNAD1					PTCD3	PRSS37	TMEM160	ZMYM6	FAM149B1	SCN3B	TEKT5	ATXN7L3
																					CCDC130				MCOLN2					PLEKHB2	KLF14	C19orf24	XPR1	FLJ31813	VPS11	RNF151	C17orf48
																					ACSBG2				COL24A1					ATG16L1	C7orf45	PIH1D1	FAIM3	O3FAR1	TMEM126B	C16orf11	CCDC47
																					ADAMTS10				PCSK9					FANCL	C7orf57	C19orf60	DHRS3	KCNK18	SLC22A11	FBXL16	PLSCR3
																					ZNF611				ST6GALNAC3					SRBD1	SVOPL	GPATCH1	MAPKAPK2	LOC338579	TEX12	LOC146336	PLXDC1
																					MED25				NEGR1					FIGN	MTPN	SAMD4B	GPR37L1	LOC338588	CRTAM	C16orf92	LYZL6
																					QTRT1				CYP4X1					ANKZF1	LRGUK	ATP5SL	GPR52	ST8SIA6	MMP26	GSG1L	CBX8
																					ZNF93				MAGI3					RIF1	ASB10	PLEKHJ1	SRSF11	DUPD1	TMPRSS4	SLC22A31	ZNF286A
																					PLVAP				BEST4					USP40	PRSS58	C19orf73	VAMP3	LIPM	AKIP1	IL34	ZNF287
																					RTBDN				FAM19A3					MOB1A	C7orf11	MAP1S	ZFYVE9	CYP26C1	C11orf16	ZNF597	MIF4GD
																					BCL2L12				RIIAD1					STEAP3	SRCRB4D	PNMAL1	CD101	VWA2	TMEM9B	CCDC64B	INTS2
																					C19orf12				THEM5					ASXL2	C7orf31	TMEM143	2019-09-15	NANOS1	NRIP3	TMED6	CASKIN2
																					TEX101				CYP4A22					ADI1	ASZ1	KLHL26	ZRANB2	LRIT2	ASCL3	LOC146481	RPTOR
																					GRWD1				C1orf185					THNSL2	MUC17	ZNF444	SNRNP40	HMX3	GPR137	FLJ30679	NUFIP2
																					ANGPTL6				LOC284551					ACOXL	RNF32	C19orf66	ARHGAP29	AKR1CL1	IFT46	LOC146513	ZNF624
																					USHBP1				NBPF15					WDR33	ASB15	ZNF331	AIM2	EBLN1	C11orf75	ZNF785	TAOK1
																					WDR87				FAM102B					HJURP	RUNDC3B	FEM1A	GGPS1	TUBB8	C11orf30	ZNF688	NLGN2
																					TSSK6				SYPL2					STRADB	ABCA13	ZNF823	RASAL2	LRRTM3	PRDM10	PRSS36	BAHCC1
																					CCDC8				CYB561D1					C2orf56	C7orf60	KLK15	C1orf38	PTCHD3	PRDM11	C16orf89	USP36
																					KIRREL2				ANKRD34A					HES6	TRY6	MED29	ADAMTS4	NHLRC2	CABP4	C16orf71	ARHGAP23
																					ANKRD27				RSPO1					ACCN4	LOC154761	STAP2	TMEM59	C10orf96	CHRNA10	ZFPM1	PHF12
																					PRAM1				EPHA10					C2orf29	CLEC2L	TRMT1	SEC22B	FLJ46361	SLC17A6	ADAD2	ZBTB4
																					C19orf44				ZNF326					NAGK	C7orf55	BTBD2	CHD1L	C10orf113	TRIM49	ITPRIPL2	RNF213
																					ZNF541				BTBD8					DOCK10	VKORC1L1	NLRP2	H6PD	C10orf140	PNPLA2	C16orf82	TNRC6C
																					MRI1				RIMKLA					TTC27	LOC154822	RNF126	SOX13	LINC00202	CD248	ZFP1	CXCL16
																					SYT3				HIST2H2AB					SMPD4	LOC154860	ZNF416	PRDX6	LOC387646	CORO1B	ADAMTS18	TRAPPC1
																					FBXW9				PPM1J					TMEM127	IQUB	ZNF446	CLCA3P	LOC387647	SCYL1	FAM86A	PCTP
																					ALKBH7				HIST2H3A					PRPF40A	LOC154872	CCDC94	CLCA2	FAM21A	DSCAML1	MGC23284	SCPEP1
																					WDR83				HIST2H2BC					SLC30A6	KCTD7	ASF1B	ISG15	SH2D4B	GRAMD1B	LINC00311	ALOXE3
																					PDCD2L				HIST2H2BA					IWS1	C7orf66	ZNF701	IKBKE	C10orf99	USP35	LDHD	SLC25A19
																					ZNF414				FAM151A					LIMS2	TMEM213	ZNF83	PLCH2	SLC16A12	KIAA1377	FUK	ELAC2
																					AKT1S1				LINGO4					KANSL3	GIMAP8	ZNF415	HS2ST1	CC2D2B	ARHGAP20	MLKL	FKBP10
																					ELOF1				LOC339442					MREG	CRYGN	USE1	PDE4DIP	ENO4	CARNS1	ZNF778	SRR
																					ZNF528				MTMR9LP					CCDC88A	ZNF425	PSENEN	IPO13	ARMS2	SYT13	ACSF3	UBE2O
																					ZNF333				ZBTB8OS					WDR12	LOC155060	ZNF302	SDC3	C10orf122	USP28	WDR90	HEATR6
																					FBN3				TFAP2E					MBD5	ZNF746	C19orf80	SLC25A44	LOC387723	PHRF1	EME2	DUS1L
																					ZNF527				LOC339524					KDM3A	ATP6V0E2	LIN37	KIAA0040	tAKR	LRRC4C	NLRC3	FN3K
																					CNFN				C1orf228					ALLC	AMZ1	C19orf10	KDM4A	C1QL3	SCUBE2	NSMCE1	XYLT2
																					ZNF559				ZNF642					PECR	WBSCR27	SMG9	CROCC	GUCY2GP	POLD4	ZNF48	C17orf75
																					SNORD35B				CCDC18					ARHGAP15	SBDSP1	ZNF253	PUM1	NKX1-2	KRTAP5-8	PDILT	NXN
																					EMR3				MYBPHL					ZC3H15	VPS37D	IRGC	NOS1AP	LINC00200	PLEKHB1	CPNE2	DNAI2
																					ZNF347				BARHL2					CFC1	NSUN5P1	SLC7A10	TMEM63A	LOC399708	MS4A7	GPR114	TEKT3
																					GTPBP3				HSP90B3P					DNAH7	RBM33	PPAN	CEP104	LOC399715	ZBED5	PRSS54	SMURF2
																					HDGFRP2				NBPF7					GKN1	AGR3	CABP5	RIMS3	FLJ45983	CREBZF	CES5A	ENGASE
																					ZNF577				TCTEX1D4					IL36G	MGC27345	RETN	TOMM20	C10orf114	CARD18	GPR97	SPATA20
																					MPV17L2				SERINC2					RPRM	ZNF92	SPHK2	KIAA0494	LOC399744	SIGIRR	IL27	MRPL38
																					ZNF607				FAM159A					CYP26B1	GALNTL5	LGALS14	URB2	ACTR3BP5	CCDC90B	KCTD13	UBE2Z
																					C19orf48				BMP8A					POLE4	ZNF679	EXOSC5	ARHGEF11	LOC399753	CCDC81	ASPHD1	WNK4
																					NFKBID				CCDC23					KCNK12	RNF133	MEIS3	DNAJC6	BMS1P5	AASDHPPT	C16orf73	C17orf53
																					CEP89				ATPAF1-AS1					UGGT1	CDC14C	NCLN	CEP350	FLJ41350	ALX4	MPV17L	MIS12
																					ZNF382				HEATR8					KCMF1	THAP5	GPR108	CEP170	C10orf120	RIC8A	PDZD9	C17orf39
																					ZNF566				FAM73A					DPYSL5	CCDC71L	SPPL2B	LRIG2	LOC399815	MRPL17	CNEP1R1	ASPSCR1
																					HSH2D				LOC375010					PNO1	PKD1L1	DUS3L	SETDB1	METTL10	PKNOX2	ANKS4B	METTL16
																					MPND				NSUN4					STARD7	GIMAP7	XAB2	ZC3H11A	FLJ37035	FAM111A	PRSS33	TMUB2
																					ALKBH6				LOC388630					C2orf83	ZNF467	SHD	SMG7	FOXI2	TP53AIP1	PYDC1	CARD14
																					ATG4D				LDLRAD1					MFF	BHLHA15	CEACAM19	LPPR4	FLJ46300	ANO3	NOMO2	DHX58
																					SYDE1				GBP7					RPL23AP32	BMPER	SLC17A7	UBAP2L	LOC399829	MMP27	CCDC79	PHF23
																					RHPN2				C1orf146					CXCR7	PER4	NAT14	SV2A	SPRNP1	ABCG4	CES4A	MMP28
																					MBD3L1				FAM69A					RNPEPL1	ZNF800	CD177	KLHL21	GOLGA7B	ROBO3	EXOC3L1	DHRS11
																					SIGLEC10				SLC6A17					RTN4	GIMAP1	ATP13A1	SLC35E2	FAM45A	MS4A6A	LOC283856	MFSD11
																					SIGLEC12				NOTCH2NL					TRIM54	ABHD11-AS1	RGL3	DENND4B	MIR107	MS4A5	LINC00304	PRR15L
																					ZNF30				FLJ39739					PELI1	LOC202781	SLC44A2	RABGAP1L	ACBD7	C11orf1	LOC283867	C17orf62
																					CEACAM21				LOC388692					SLC39A10	C7orf33	VN1R1	TMCC2	C10orf105	EPS8L2	NPW	ARMC7
																					ZNF616				LYSMD1					TTC7A	TMEM184A	MCOLN1	FAM20B	C10orf62	KLC2	C16orf79	CHMP6
																					ZNF766				HRNR					SMEK2	SAMD9L	RCN3	ZBTB40	AGAP6	TUT1	PGP	RHBDF2
																					CCDC97				SKINTL					SLC4A10	C7orf62	ZNF304	LPGAT1	ZNF32-AS3	MRPL11	LINC00514	DHX40
																					EXOC3L2				UOX					CYP20A1	ZNF804B	TTYH1	MFN2	C10orf108	TMEM135	FLJ39639	FN3KRP
																					ZNF468				FRRS1					SPC25	FABP5P3	WDR18	KIF14	C10orf55	STK33	LOC283888	C17orf101
																					ZNF160				LOC400752					BIRC6	ZNF498	REXO1	RBM8A	FAM35B	KCTD14	C16orf54	TEFM
																					CTU1				C1orf141					ERMN	FAM200A	PNMAL2	THRAP3	C10orf103	C11orf95	INO80E	ZNF750
																					SAMD1				GBP1P1					KIDINS220	VWDE	ZNF490	NR1I3	C10orf136	CHID1	HTA	ACBD4
																					DCAF15				FLJ27354					MTA3	PRPS1L1	PRR12	AKT3	LOC439949	LRFN4	LOC283914	FAM57A
																					GADD45GIP1				MIR137HG					HECW2	TWISTNB	DOCK6	INSL5	LOC439950	AHNAK	LOC283922	DCAKD
																					YIF1B				NBPF9					WDR35	SP8	ZNF471	PIGK	FAM35B2	ALG8	NUDT7	GGNBP2
																					ZNF799				LOC402779					2019-03-04	HOXA11-AS1	ZNF492	SCAMP3	LOC439990	PRRG4	FBXL19-AS1	NUP85
																					C19orf52				MIR101-1					WDFY1	JAZF1	TSHZ3	PTPRU	LOC439994	TMEM223	ZNF843	ATAD5
																					ZNF625				MIR137					NYAP2	PPP1R35	LRFN1	ARPC5	IFIT1B	TMEM109	NHLRC4	MRM1
																					ZNF700				MIR186					DPP10	GPC2	GRAMD1A	TSPAN2	CDNF	CCDC86	C16orf91	PLEKHH3
																					ZNF439				MIR197					RDH14	BRAT1	CAMSAP3	TSPAN1	FRG2B	C11orf48	TMEM114	MYO15B
																					ZNF486				MIR30C1					EPB41L5	SDK1	USP29	CELA3A	LOC441666	C11orf49	PDXDC2P	FAM106A
																					DPP9				MIR30E					ALS2	FOXK1	PLEKHA4	PDZK1IP1	MIR346	TRIM48	CLEC18C	CTC1
																					ZNF682				LHX8					ZDBF2	MMD2	ZFP14	WASF2	LRRC18	TAF1D	MT1DP	DBF4B
																					C19orf40				C1orf180					USP37	DAGLB	ZNF317	INADL	SPRN	RNF26	SNAI3	MYO19
																					TDRD12				FLJ32224					CWC22	CCZ1B	ZNF529	PRG4	MIR511-1	OR51G1	PKD1P1	ACSF2
																					ZNF765				FAM183A					ANKRD36B	THSD7A	PRX	ANGPTL7	MIR511-2	OR51B4	PRSS53	C17orf70
																					NLRP12				ZYG11A					G6PC2	VSTM2A	ANO8	GPA33	MIR146B	OR51B2	JMJD8	CDK5RAP3
																					MYADM				FLJ31662					SLC4A5	DKFZp434L192	SPTBN4	STX6	MIR202	OR52N1	FAM92B	SP6
																					ZNF845				LOC440600					CTDSP1	TMED4	MARK4	HNRNPR	NPS	FAM118B	C16orf96	COASY
																					ZNF461				BCL2L15					NLRC4	DKFZP586I1420	SUGP1	SRRM1	LOC619207	RIC3	ZKSCAN2	SRCIN1
																					ZNF585B				HIST2H2BF					MPP4	C7orf41	HAMP	CNKSR1	SNORA19	DYNC2H1	ATXN1L	AARSD1
																					CRB3				PGCP1					SLC5A7	PRR15	CATSPERG	SF3B4	LOC642361	NLRX1	PKD1L3	LIMD2
																					TIMM50				GEMIN8P4					NIF3L1	SRRM3	CYP4F11	ZMPSTE24	ADARB2-AS1	C11orf61	ACSM2B	KCNH6
																					SHKBP1				RBMXL1					AGBL5	RSBN1L	ZNF71	UBE4B	AGAP9	C11orf80	CLEC18A	FAM117A
																					PEX11G				LURAP1					C2orf43	KIAA1324L	ZNF77	BCAS2	ZNF487P	NARS2	CTU2	NDEL1
																					DMKN				PEF1					THADA	LRWD1	SCAF1	AKR1A1	LOC642826	E2F8	PRSS41	VMP1
																					ZNF561				HIST2H4B					PCGEM1	FAM185A	C19orf29	WARS2	FAM196A	SLC25A22	TEPP	KRTAP1-3
																					OLFM2				CYB5RL					RBKS	FBXL13	PRODH2	BPNT1	FAM25A	CCDC82	SLC6A10P	KRTAP1-1
																					CCDC114				SRG7					GAL3ST2	NAPEPLD	EPS15L1	CEPT1	TMEM72	ALG9	SLC7A5P2	KRTAP9-9
																					HAUS8				CYMP					TMBIM1	ATXN7L1	WIZ	PIAS3	LIPK	ZNF408	PRR25	KRTAP4-6
																					FAM125A				KIAA0754					IFIH1	CDHR3	CACNG8	TESK2	LIPN	CLMP	SBK1	KRTAP2-1
																					DKFZp434J0226				LOC643441					OSGEPL1	TMEM130	CACNG7	TIMM17A	LOC643529	NAA40	LOC388242	PITPNM3
																					ARMC6				LOC644242					ATL2	FERD3L	CACNG6	LRRN2	LOC643650	QSER1	C16orf87	LRRC48
																					ACPT				PPIAL4G					ABCG5	RPL23P8	UBL5	PPIE	FAM25C	AGBL2	LOC388276	TMEM93
																					CGB5				PPIAL4D					ABCG8	NYAP1	ZNF350	VAV3	DRGX	ZBTB3	C16orf86	TTC25
																					DKFZp566F0947				LOC645166					RAB17	SLC29A4	TSKS	HAX1	RPL13AP6	PDZD3	C1QTNF8	RILP
																					MUC16				LOC646626					RNF25	RSPH10B	CELF5	MAD2L2	MEIG1	C11orf63	PTX4	TEKT1
																					CGB7				EMBP1					HS1BP3	CCDC129	ZNF667	PPIH	LINC00264	CPSF7	LOC390705	KRTAP4-12
																					LRRC4B				SRGAP2P2					GMCL1	ZNRF2	DMRTC2	ZNF238	LOC650623	PRR5L	CES1P2	RAB34
																					ZNF101				LOC648740					TTC31	SEMA3D	C19orf33	C1orf61	PTPN20A	CCDC15	PABPN1L	TSPAN10
																					CGB8				ZBTB8A					ANAPC1	CNPY4	ELSPBP1	CAP1	ANXA8	ASRGL1	BCAR4	KRTAP1-5
																					GNG8				NBPF6					COPS7B	POLR2J2	LIN7B	LRRC41	AGAP7	ATHL1	C16orf88	KRTAP3-1
																					PPP1R14A				LOC653160					RMND5A	HEPACAM2	HIF3A	SEMA6C	ASAH2B	MOGAT2	CRYM-AS1	KRTAP3-2
																					EGLN2				PPIAL4B					FNDC4	UBN2	CHST8	HBXIP	SFTPA1	TMEM134	FLJ21408	KRTAP9-2
																					BIRC8				LOC653513					2019-03-07	FLJ35390	LPPR2	SLC19A2	DUX4L7	MUS81	FLJ26245	KRTAP9-3
																					FAM71E1				GPR89A					OBFC2A	MBLAC1	ZNF574	IFI44	DUX4L6	PAAF1	LOC400548	KRTAP9-8
																					FDX1L				PPIAL4C					PAPOLG	TMEM196	PLEKHG2	POLR3C	DUX4L5	PDGFD	LOC400550	KRTAP17-1
																					NACC1				HIST2H3D					MRPS9	STEAP1B	RASAL3	IVNS1ABP	DUX4L3	INTS5	LOC400558	GSG2
																					PTH2				FAM72B					MRPS5	RPS2P32	MRPL34	TXNIP	TMEM236	ZFP91	MSLNL	BRIP1
																					LOC113230				SCARNA2					REEP1	SUN3	KRI1	PDPN	SNORA12	TMPRSS5	C16orf74	MYCBPAP
																					ZNF257				SNORA55					RAPH1	FAM133B	ZSWIM4	LEFTY1	SNORD98	OR8J3	MIR138-2	QRICH2
																					SIGLEC11				SNORD45C					CDK15	TAS2R39	ZNF649	SPHAR	MIR603	OR51G2	MIR140	NSRP1
																					CGB1				SNORD85					TMEM237	TAS2R40	ZSCAN18	PMVK	MIR604	OR51E2	NOMO3	PPP1R1B
																					CGB2				SNORD103A					NBEAL1	TAS2R41	MGC2752	KHDRBS1	MIR605	OR4P4	LOC440335	TBC1D3F
																					PGLYRP2				SNORD103B					CFLAR-AS1	NSUN5P2	CYP4F12	GMEB1	MIR608	OR4C15	SNX29P2	ZMYND15
																					LMTK3				MIR548D1					MRPL44	TFAMP1	YIPF2	FAM189B	MIR609	OR4A5	LOC440354	CAMKK1
																					CCDC124				MIR553					SOWAHC	STEAP2	C19orf43	AP4B1	BMS1P1	OR4A16	LOC440356	RPAIN
																					FBXO17				MIR554					PLEKHA3	POM121L12	DDA1	NUDC	ANXA8L1	OR4A15	CSDAP1	RNF135
																					ARHGAP33				HIST2H2AA4					TRAK2	LOC285878	KXD1	PHTF1	FAM22A	OR10W1	HERC2P4	MIEN1
																					EVI5L				ZBTB8B					BOLL	CNPY1	TMEM38A	MASP2	FAM22D	OR10V2P	CTRB2	MRPL45
																					RASGRP4				LOC728431					COLEC11	LOC285889	TSEN34	CAPN9	LOC728190	PTDSS2	MIR328	VPS25
																					NXNL1				PPIEL					PDCL3	INTS4L1	KCTD15	NES	LOC728218	MOB2	SULT1A4	TMEM107
																					CCDC151				CCDC30					TRPM8	LINC00174	SLC25A23	KDM5B	AGAP8	GDPD5	TRIM72	LSMD1
																					ZNF653				FAM72D					ATG9A	C7orf71	C19orf42	AHCYL1	LOC728407	CLPB	CLEC18B	TMEM101
																					ZNF526				LOC728855					C2orf49	LOC285954	ZNF426	SRSF10	DUX4L2	UNC93B1	SLX1A	PRAC
																					LRG1				LOC728875					MLPH	SPDYE1	TRAPPC6A	SDCCAG8	LOC728558	SBF2	BOLA2	RAB11FIP4
																					CIB3				NBPF24					TMEM185B	SNHG15	MBOAT7	CFHR4	LOC728640	RAB1B	LOC554206	NEURL4
																					RLN3				GPR89C					FAM134A	FLJ40852	FKRP	CFHR3	LOC728643	KIF18A	SNORA10	GHDC
																					CLDND2				NBPF16					CENPO	LOC285965	ZSCAN5A	WDR3	FRMPD2P1	PUS3	MIR193B	KRTAP4-4
																					ZNF816				PDZK1P1					OR7E91P	FAM115C	PLEKHF1	OCLM	LOC728978	MFRP	LOC595101	ZNF594
																					CEACAM20				PPIAL4F					GLB1L	ZNF775	LENG1	JTB	LOC729020	C11orf68	SNORD68	KIF2B
																					RAVER1				RPS15AP10					C2orf47	LOC285972	LILRP2	MTMR11	AGAP5	MS4A8B	UBE2MP1	HES7
																					OR7D4				LOC728989					SPAG16	ATG9B	LILRA6	MAN1A2	BMS1P4	JAM3	LOC606724	USP32
																					OR7G1				LOC729041					CHPF	DLX6-AS1	RBM42	UTS2	SFTPA2	FERMT3	LOC613037	PPP1R9B
																					OR1M1				HSD52					SAP130	ZNF789	C19orf57	SF3A3	LOC729668	TRPT1	LOC613038	SPATA22
																					CALR3				LOC729970					GALNT14	LOC286002	ZNF576	MLLT11	LOC731789	RBM4B	MIR484	CBX2
																					ACER1				LOC729987					SCRN3	C7orf53	FSD1	IFI44L	TLX1NB	FRMD8	LOC641298	MGC12916
																					C19orf70				PPIAL4E					CCDC121	TPI1P2	ZNF557	EBNA1BP2	MIR936	BCO2	LOC643714	TXNDC17
																					MBD3L2				PFN1P2					FASTKD1	FLJ40288	LRFN3	SLC27A3	MIR938	TMEM133	LOC643802	FAM104A
																					TRAPPC5				MIR942					SMC6	MESTIT1	ABHD8	KIF2C	C10orf131	TMPRSS13	CRNDE	CORO6
																					PCP2				MIR760					GTDC1	ST7-OT4	CERS4	IL24	LOC100128054	FAM160A2	MT1IP	TNS4
																					ZNF813				LOC100128071					CLIP4	TAS2R60	OCEL1	TDRKH	LOC100128098	RNASEH2C	LOC644649	FBXL20
																					ZNF441				LOC100128787					IQCA1	ZNF680	ZNF329	RER1	LOC100128292	FAR1	FLJ42627	MIR22HG
																					ZNF491				LOC100129046					ALS2CR8	UNCX	GLT25D1	DNAJB4	LOC100128511	TMEM126A	CCDC154	MGC16275
																					ZNF440				LOC100129138					TTC21B	COL28A1	IGFLR1	ADAM30	LOC100128811	DCUN1D5	C16orf90	KRTAP9-4
																					SWSAP1				LOC100129196					CAMKMT	ABCB5	TBC1D17	RCAN3	LOC100129055	BTBD10	LINC00273	KRTAP4-1
																					CCDC159				LOC100129269					METTL8	C7orf46	ZNF419	FAF1	LOC100129213	EIF1AD	ABCA17P	KRTAP4-5
																					JOSD2				LOC100129620					GEMIN6	FAM183B	GEMIN7	CD160	ZNF37BP	NUDT22	LOC652276	KRTAP4-3
																					IZUMO2				LOC100129924					NHEJ1	CTAGE6P	ISOC2	GLMN	LOC100130992	ARFGAP2	ABCC6P1	KRTAP4-2
																					CPT1C				LOC100130000					FAM124B	TSPAN33	MYH14	HHLA3	ZNF503-AS2	KIAA1826	KIAA0895L	KRTAP3-3
																					ALDH16A1				LOC100130197					TM4SF20	AGBL3	ZNF665	CELF3	FAM25B	MAML2	RRN3P2	KRTAP2-4
																					NTN5				LOC100130557					CYBRD1	2019-09-14	TLE6	MST1P2	LOC100132987	SYVN1	TP53TG3C	FBF1
																					ZNF573				LOC100131060					C2orf54	MACC1	ZNF552	DDX20	FAM25G	KIRREL3	LOC653786	UNK
																					WDR88				LOC100131564					NOL10	OR6V1	EPHX3	DUSP10	LOC100133308	DGAT2	ZG16	SSH2
																					TMIGD2				LOC100132111					ANKRD53	OR2A12	PODNL1	MST1P9	KLLN	ACCS	BOLA2B	TP53I13
																					EID2B				NBPF10					CSRNP3	OR2A1	ZNF671	PADI2	PRINS	MS4A14	SNORA30	IFT20
																					TNFAIP8L1				FCGR1C					PGAP1	GNAT3	ZNF613	PMF1	LOC100169752	SPRYD5	SNORA46	LRRC46
																					IRGQ				ZRANB2-AS1					LRRTM4	MOGAT3	ADCK4	DUSP12	LOC100188947	BUD13	SNORA50	SCRN2
																					ZNF428				LOC100132774					DCAF17	FAM71F2	CNTD2	VPS45	DNMBP-AS1	TMEM25	SNORA78	AOC4
																					NDUFA11				C2CD4D					TUBA4B	STRA8	SLC35E1	LYPLA2	LOC100192204	PTPN5	SNORD71	CEP95
																					LRRC25				LOC100286793					MZT2B	KLRG2	LPPR3	PARK7	LOC100216001	RPUSD4	SNORD111	TRIM47
																					OR1I1				LOC100287722					YSK4	ZNF713	DENND1C	CTRC	TIMM23	TBRG1	MIR548D2	ANKRD40
																					WTIP				LOC100289178					UXS1	LINC00265	ZNF442	ACOT7	MTRNR2L7	MICALCL	MIR662	ZNF830
																					ZNF792				LOC100289211					FBXO11	WDR86	ZNF702P	COG2	LOC100288974	RELT	LOC727710	SLFN11
																					NR2C2AP				MIR320B1					ARMC9	GJC3	ZNF556	CLCA4	LOC100289509	UBASH3B	EIF3CL	RASL10B
																					HSPB6				MIR1262					COQ10B	DPY19L2P2	LOC80054	MTF2	MIR1265	C11orf70	LOC729264	ATPAF2
																					CCDC105				MIR761					SLC35F5	LOC349160	ZNF606	DNAJC8	MIR1915	LGALS12	TP53TG3B	TMEM88
																					CYP4F22				MIR3117					EFHD1	GATS	ZNF614	NTNG1	MIR1287	TRIM5	LOC729513	STRADA
																					RINL				MIR4255					C2orf44	GPR141	LRRC8E	PLEKHA6	MIR1296	TNKS1BP1	SHISA9	C17orf72
																					FBXO27				MIR4256					SPHKAP	FKBP9L	FLJ22184	CLSTN1	MIR1256	DIXDC1	ABCC6P2	SPECC1
																					C19orf47				MIR4257					WNT10A	GSTK1	FUZ	FOXJ3	MIR1307	KIAA1731	RRN3P1	G6PC3
																					LOC126536				MIR4254					SLC19A3	VWC2	OPA3	KIAA0907	MIR2110	ZC3H12C	C16orf52	ASB16
																					OR10H4				MIR3659					TSGA10	TRIM73	ZNF430	WDR47	FAS-AS1	GAL3ST3	LOC732275	MAFG-AS1
																					ANKLE1				MIR3605					THSD7B	NAT16	ITPKC	KIFAP3	MIR378C	NAV2	SNHG9	OTOP2
																					ZNF358				MIR3671					THUMPD2	SLC26A5	UBXN6	ATF6	MIR4297	ATG16L2	CEMP1	PGAP3
																					VSIG10L				MIR548AA1					TMEM177	LHFPL3	PBX4	SCMH1	MIR3157	GLB1L2	FAM18A	MYOCD
																					LOC147646				LOC100505768					KIAA1715	KCP	KIAA1683	AKR7A3	MIR4294	SYT8	SNORD111B	PIGS
																					LINC00085				ZMYM6NB					ILKAP	TRIM74	B9D2	TTC39A	MIR3158-1	TSPAN18	MIR940	TTYH2
																					ZNF480				LOC100506343					FAM49A	FLJ43663	OR4F17	SPEN	MIR4295	ESAM	MIR365A	HSPB9
																					ZNF534				LOC100507178					LMAN2L	RNF148	RSPH6A	KDM1A	MIR3156-1	CREB3L1	LOC100128788	ORMDL3
																					ZNF578				LOC100507423					LBH	NPSR1	CCDC130	RBM34	MIR3155A	DKFZp761E198	LOC100128881	CDRT7
																					ERVV-1				LOC100507564					TMEM163	LOC389458	ACSBG2	USP33	MIR3158-2	CCDC34	LOC100129617	CDRT15P1
																					PPM1N				LOC100507634					ITM2C	LOC389493	ADAMTS10	WDTC1	MIR4296	SLC39A13	LOC100130015	SAT2
																					KLC3				FPGT-TNNI3K					TCF7L1	SPDYE8P	ZNF611	KIF21B	MTRNR2L5	DEPDC7	LOC100130700	PLCD3
																					IGSF23				GJA9-MYCBP					INO80B	GATSL1	MED25	NMNAT2	LOC100499489	SYT12	LOC100130894	SLC46A1
																					LYPD4				HEATR8-TTC4					AMMECR1L	GTF2IRD2B	QTRT1	KIAA0090	MIR3924	ACY3	SYCE1L	TMEM106A
																					LOC147727				TMEM56-RWDD3					CDCA7	MGC72080	FAM108A1	KIF1B	MIR3941	ALKBH8	RRN3P3	LRRC37B
																					ZNF560				TNFAIP8L2-SCNM1					WDR54	C7orf59	ZNF93	NFASC	MIR3663	FDXACB1	LOC100132247	CYGB
																					HIPK4				MIR4420					ZRANB3	FEZF1	DOHH	POGZ	MIR3944	C11orf52	KIAA0664L3	RNF157
																					LOC147804				MIR4422					RAB6C	FAM180A	PLVAP	GLT25D2	LOC100505540	INTS4	LOC100134368	SMYD4
																					ZNF563				MIR4781					WDR75	OR2A25	RTBDN	MAST2	LOC100505583	GLYATL1	MIR1225	OSBPL7
																					SPC24				MIR4794					FAM161A	ELFN1	BCL2L12	NCDN	LOC100505761	PRKCDBP	LOC100190986	C1QTNF1
																					CCDC155				MIR4711					FAM176A	AGMO	C19orf12	CLCC1	LOC100505839	VPS26B	LOC100271836	NT5C3L
																					DACT3				MIR2682					ANTXR1	GRID2IP	TEX101	SLC35D1	LOC100505933	GLB1L3	DDX11L10	ABHD15
																					SIX5				MIR4423					POLR1B	OR2A5	GRWD1	RGL1	LOC100506733	CDCA5	LOC100287036	TLCD1
																					IGFL2				NEGR1-IT1					ELMOD3	RPL13AP17	ANGPTL6	PLEKHM2	LOC100506835	RPLP0P2	LOC100289092	PPP1R27
																					ZNF420				ZRANB2-AS2					RGPD5	ZNF815	KLF16	SYT11	LOC100506939	SAAL1	MIR1538	CNTROB
																					ZNF565									C2orf16	LOC401320	USHBP1	PRRC2C	M1	ODF3	MIR1972-1	FTSJ3
																					FAM98C									RHBDD1	LOC401321	WDR87	FBXO28	LOC100507034	SLC22A9	MIR1910	RFFL
																					CAPN12									CHCHD5	LOC401324	TSSK6	RPRD2	LOC100507127	SNORD15B	MIR762	RPL29P2
																					DPY19L3									YIPF4	RASA4P	CCDC8	OTUD3	LOC100507331	TIRAP	SNORA70D	METTL23
																					LGALS16									PRADC1	C7orf65	KIRREL2	KAZN	LOC100507470	CARD16	MIR3180-3	HSF5
																					TTC9B									C2orf88	FLJ45974	ANKRD27	CAMTA1	LOC100507605	OSBPL5	MIR3182	OR4D2
																					TICAM1									ING5	GTF2IRD2P1	PRAM1	LPHN2	MARK2P9	C1QTNF4	MIR3180-1	MSI2
																					ZNRF4									CCDC115	LRRD1	C19orf44	CAMSAP2	C10orf32-AS3MT	C1QTNF5	MIR3179-2	SLC38A10
																					ZNF599									MKI67IP	FLJ42280	ZNF541	KIAA1107	COMMD3-BMI1	TMEM123	MIR548X	CANT1
																					FAM187B									C2orf40	LOC401397	MRI1	ZCCHC11	ARHGAP19-SLIT1	PTPMT1	MIR1972-2	USH1G
																					CILP2									ZNF512	PRRT4	SYT3	SZT2	FAM24B-CUZD1	LRRC56	MIR3180-2	CD300LB
																					C19orf55									ZC3H8	RAB19	FBXW9	DNAJC16	MIR4680	BATF2	MIR3179-1	KIF19
																					LOC148145									KIAA1841	OR2A7	ALKBH7	UBR4	MIR4679-1	SLC22A12	MIR3178	ZPBP2
																					ZNF558									ST6GAL2	OR2A20P	WDR83	USP24	MIR4480	PANX3	MIR3179-3	CYB5D1
																					LOC148189									IL1F10	LOC401431	PDCD2L	SRGAP2	MIR4483	MRGPRD	MIR3177	OVCA2
																					ZNF98									DPY30	OR2A42	ZNF414	SMG5	MIR4679-2	APOA5	MIR3176	USP43
																					ZNF738									MCEE	FLJ45340	AKT1S1	NCSTN	MIR4676	MRGPRE	MTRNR2L4	KRBA2
																					ZNF714									LOXL3	KPNA7	ELOF1	ATP13A2	MIR4678	MRGPRF	MIR3677	C17orf64
																					ZNF681									ABHD1	C7orf61	ZNF528	CRB1	MIR4682	ART5	MIR3180-4	C17orf46
																					FLJ25328									PCGF1	UFSP1	DOT1L	ITGB3BP	MIR4482-1	ARAP1	MIR3935	HEXIM2
																					ZNF569									DDX11L2	AAA1	BRSK1	GPR161	MIR4484	CATSPER1	MIR548AA2	LSM12
																					ZNF570									MFSD9	MIR106B	ZNF333	TARDBP	MIR4675	MRGPRX2	MIR3180-5	CCDC43
																					ZNF836									PLCD4	MIR129-1	FBN3	CELA3B	MIR4681	MRGPRX3	LOC100505619	CNTD1
																					ZNF610									SFT2D3	MIR148A	ZNF527	SLC35A3	MIR4685	MRGPRX4	LOC100505865	TMEM132E
																					ZNF600									CCDC142	MIR153-2	CNFN	ABCB10	MIR4683	HRASLS5	LOC100506083	WFIKKN2
																					ZNF320									ZNF514	MIR182	ZNF559	ICMT	MIR3155B	TRIM78P	LOC100506172	FLJ40194
																					ZNF296									FAM136A	MIR183	SNORD35B	MACF1		TRIM6	C16orf95	B4GALNT2
																					DEDD2									TMEM87B	MIR25	KISS1R	LRRC8B		OR52E2	LOC100506655	SPACA3
																					ZNF846									ATOH8	MIR29A	EMR3	ZNF281		OR52J3	ERVK13-1	SGK494
																					OR7D2									LOC84931	MIR29B1	ZNF347	SNAPIN		OR51L1	LOC100507501	SEZ6
																					ZNF791									MGC16025	MIR93	CREB3L3	LPAR3		OR51A7	LOC100507577	ANKRD13B
																					ZNF564									TANC1	MIR96	GTPBP3	PADI4		OR51S1	LOC100507589	SLC43A2
																					ZNF709									EPT1	LOC407835	HDGFRP2	DDAH1		OR51F2	SLX1A-SULT1A3	CYB5D2
																					ZNF433									LBX2	RNF216P1	ZNF577	TMEM50A		OR52R1	SLX1B-SULT1A4	C17orf49
																					ZNF114									PNPT1	PMS2CL	MPV17L2	OPN3		C11orf74	CORO7-PAM16	ZFP3
																					ZNF567									KCNH7	LOC441204	ZNF607	PHLDA3		OR4C46	CKLF-CMTM1	GGT6
																					ZNF383									FER1L5	ZNRF2P1	SUV420H2	RUSC1		OR4X2	MIR4720	SPNS2
																					ZNF781									MCFD2	RP9P	C19orf48	CA14		OR4B1	MIR4722	C17orf57
																					EID2									ATP6V1E2	ZNF716	NFKBID	KPNA6		OR52M1	MIR4719	MRPL10
																					ZNF780B									LOC90499	LOC441242	LMNB2	SSBP3		OR52K2	MIR4718	WDR81
																					PRR22									CCDC74A	TYW1B	RAX2	STX12		OR5P2	MIR4519	TBC1D16
																					LGI4									LOC90784	SPDYE7P	ZBTB45	DSTYK		OR5P3	MIR4717	AFMID
																					C19orf46									DHX57	DTX2P1-UPK3BP1-PMS2P11	CEP89	RAB3GAP2		GYLTL1B	MIR4721	GJD3
																					ZNF676									LOC91149	SPDYE3	ZNF382	CCDC19		SLC36A4	MIR4516	KRT222
																					ZNF100									SESTD1	SPDYE2	ZNF587	LMOD1		FAT3	MIR548AE2	KRT40
																					ZNF540									CCDC74B	AKR1B15	FIZ1	NBPF14		TRIM64	MIR4518	C17orf76-AS1
																					SSBP4									PKDCC	CTAGE15P	ZNF566	BRP44		TMEM45B	MIR4517	ZSWIM7
																					ZNF525									ANKRD44	OR2A9P	MUM1	TRIM58		CYP2R1	SNX29P1	SMCR7
																					ZNF431									RSAD2	FLJ44511	HSH2D	INTS7		DBX1		SLC5A10
																					SPACA4									ZNF804A	ZNF727	MPND	OLFML2B		C11orf93		DYNLL2
																					ZNF675									TTC30A	OR2A2	ALKBH6	AHCTF1		PIH1D2		SMCR5
																					C19orf59									DAPL1	LOC442497	ATG4D	C1orf43		FAM55A		SMCR8
																					ZNF627									CAPN13	DPY19L2P4	ATCAY	CLIC4		FAM55B		SMCR9
																					DAND5									TMEM169	DPY19L2P3	SYDE1	NSL1		AMICA1		MGAT5B
																					ZNF585A									DNER	STAG3L3	RHPN2	SYF2		DNAJC24		TOM1L2
																					GGN									CCDC164	STAG3L2	MBD3L1	RWDD3		C11orf46		C17orf56
																					CADM4									IMP4	SPDYE5	GALP	PARS2		OR8I2		B3GNTL1
																					THAP8									HNRPLL	EIF3IP1	SIGLEC10	MMACHC		OR2D3		RBFOX3
																					U2AF1L4									MARS2	LMOD2	SIGLEC12	ZZZ3		OR2D2		CD300LF
																					ZNF626									B3GNT7	MIR335	ZNF628	ACOT11		OR52W1		C17orf77
																					FAM129C									NT5C1B	MIR339	MIDN	CHD5		OR56A4		DNAH2
																					C19orf76									NEURL3	MIR196B	KIR3DX1	DNM3		OR56A1		RTN4RL1
																					PRR24									SP140L	ARHGEF35	ZNF30	TOR1AIP1		LOC120824		TCAM1P
																					C19orf38									SFXN5	TARP	ZNF551	CHTOP		SYT9		EFCAB3
																					SYCE2									ORMDL1	GIMAP6	CEACAM21	C1orf144		LDLRAD3		SLC47A2
																					NAPSB									LIMS3	LOC493754	ZNF616	LDLRAP1		OR52B4		CDRT15
																					KANK3									LINC00152	WEE2	ZNF766	SERBP1		C11orf40		WDR16
																					PLAC2									TUBA3E	LOC541473	CCDC97	NOC2L		OR52I2		CCDC42
																					TMEM146									CCDC104	POLR2J3	EXOC3L2	OR1C1		OR51E1		PIK3R6
																					IL4I1									TEX261	DPY19L2P1	ZNF468	PTPN22		XRRA1		ODF4
																					IL28A									TUBA3D	MIR489	ZNF160	PHGDH		UBQLNL		C17orf50
																					IL28B									STK11IP	MIR490	CTU1	FBXO2		MUC15		SLFN13
																					IL29									FMNL2	FDPSL2A	SAMD1	LCE2B		LOC143666		SLC35G3
																					ZNF780A									CCDC85A	LOC641746	DCAF15	OR2M4		C11orf94		UNC45B
																					C19orf54									GALNT13	SEPT7P2	GADD45GIP1	OR2L2		FAM76B		LOC146880
																					PRR19									KLHL29	GUSBP10	ZNF835	OR2L1P		SESN3		CD300LG
																					TMEM145									OSBPL6	CCT6P3	YIF1B	OPTC		PIWIL4		KIF18B
																					CXCL17									NOSTRIN	CCT6P1	ZNF799	FBXO6		ARHGAP42		RUNDC1
																					LOC284344									DIRC1	ZNF862	C19orf52	PLA2G2D		KBTBD3		EME1
																					ZNF575									WDR92	LOC643955	ZNF625	AK5		CWF19L2		TMEM199
																					LYPD5									MOGAT1	WIPF3	ZNF700	MYCBP		KDELC2		PROCA1
																					ZNF283									LYPD1	INTS4L2	ZNF439	OR10J1		LAYN		DHRS13
																					PPP1R37									MRPL53	LOC645249	ZNF486	HEYL		TTC36		KCTD11
																					NKPD1									AGAP1	LOC645591	DPP9	EIF2C1		C11orf84		C17orf69
																					TPRX1									TWIST2	ZNF890P	ZNF682	OR4F3		PLEKHA7		LOC147093
																					MAMSTR									PARD3B	AZGP1P1	R3HDM4	OR2T1		SPTY2D1		NOTUM
																					IZUMO1									RPL23AP7	LOC646329	C19orf6	RPS6KC1		TMEM86A		TMC8
																					C19orf63									PPP1R21	LOC646762	C19orf40	SNORD81		OR10A5		TRIM16L
																					MGC45922									C2orf89	LOC646999	TDRD12	SNORD79		OR2AG1		LRRC37BP1
																					KLK9									TMEM150A	C7orf73	ZNF765	SNORD80		DNHD1		WIPF2
																					SIGLECP3									NUP35	LOC649395	NLRP12	SNORA66		SCGB1C1		KRT25
																					C19orf75									XIRP2	LOC650226	MYADM	SNORD47		AMOTL1		TMEM99
																					ZNF615									TYW5	NCF1	ZNF845	SNORD45B		SLC5A12		ANKFN1
																					ZNF841									NMS	ACTR3C	TPGS1	SNORD45A		CCDC67		2019-03-10
																					LOC284379									LYG1	OCM	ZNF461	SNORD44		PATE1		MFSD6L
																					ACTL9									MITD1	SNORA5A	ZNF585B	SNORD55		C11orf65		SLFN5
																					OR2Z1									DIS3L2	NCF1B	CRB3	RNU11		LDHAL6A		NAGS
																					LOC284385									CMPK2	NCF1C	TIMM50	RNU5F-1		C11orf42		FAM134C
																					ZNF763									MBOAT2	SNORA5B	SHKBP1	RNF11		GPHA2		TMEM92
																					ZNF844									CNTNAP5	SNORA5C	REEP6	USP21		ADAMTS15		PHOSPHO1
																					LOC284395									TMEM18	SNORA9	PEX11G	FOXD3		NLRP6		RHBDL3
																					SCGB2B2									FBLN7	SNORA14A	DMKN	DIEXF		NS3BP		TRPV3
																					WDR62									NEU4	SNORA15	ZNF561	TRAPPC3		B3GNT6		SLC16A11
																					ZFP82									RBM45	SNORA22	OLFM2	TAF5L		METTL15		FBXO39
																					LOC284408									C2orf73	SNORD93	CCDC114	CACYBP		MPZL3		IMP5
																					LOC284412									TRIM43	MIR550A1	HAUS8	HSPB7		IMMP1L		KRT28
																					VSTM1									BBS5	MIR550A2	FAM125A	CHIA		OR56B4		USP32P1
																					MIR7-3HG									C2orf77	MIR589	DKFZp434J0226	SLC39A1		ANO5		KRT24
																					SLC25A41									ACMSD	MIR590	ARMC6	DISC2		OR8U1		CEP112
																					MBD3L5									ICA1L	MIR591	ACPT	DISC1		OR4C16		DHRS7C
																					OR10H5									FAM168B	MIR592	CGB5	ARHGEF16		OR4C11		FAM18B2
																					NWD1									CIB4	MIR593	DKFZp566F0947	AHDC1		OR4S2		CENPV
																					SLC25A42									REG3G	MIR595	MUC16	RNF115		OR4C6		FLCN
																					LOC284440									RFTN2	LOC723809	CGB7	KLHL20		OR5D14		PLD6
																					ZNF493									C2orf63	MIR653	LRRC4B	TEKT2		OR5L1		ARHGAP27
																					LOC284454									PLEKHH2	LOC728066	ZNF101	SMPDL3B		OR5D18		ZNF385C
																					HKR1									AP1S3	RSPH10B2	LENG9	ANGPTL3		OR7E5P		SAMD14
																					VN1R2									C2orf76	LOC728377	CGB8	LAMTOR2		OR5AS1		C17orf108
																					VN1R4									SGPP2	LOC728743	GNG8	FLVCR1		OR8K5		SLC16A13
																					EMR4P									ACVR1C	ZNF736	PPP1R14A	PRO0611		OR5T2		C17orf74
																					ZNF181									OSR1	LOC729156	EGLN2	UBE2T		OR8H1		STRA13
																					ZNF260									TTC32	GATSL2	BIRC8	LINC00339		OR8K3		LRRC45
																					ZNF546									UBR3	SPDYE6	FAM71E1	CNIH4		OR8J1		SLC39A11
																					MYPOP									KCTD18	LOC729852	RDH13	SSU72		OR5R1		AMZ2P1
																					NANOS2									ALS2CR12	ISPD	FDX1L	TMOD4		OR5M3		TRIM65
																					CLEC4G									ZNF513	TMEM229A	NACC1	GNL2		OR5M8		UNC13D
																					VSTM2B									SPATA3	ZNF735	PTH2	GPSM2		OR5M11		RDM1
																					ZNF850									LYPD6	LOC730441	IZUMO4	UBIAD1		OR5AR1		SPNS3
																					NCCRP1									LYPD6B	LUZP6	SCAMP4	PYCR2		OR5AK4P		USP32P2
																					SYCN									GALM	MIR671	ADAT3	NME7		LRRC55		GAS2L2
																					LEUTX									TMEM198	LOC100093631	LOC113230	ALG6		SMTNL1		STH
																					ZNF404									ZFAND2B	POM121C	ZNF257	NENF		YPEL4		MTVR2
																					ZNF284									TMEM178	LOC100124692	ZIM3	PADI1		MED19		STXBP4
																					C19orf81									CPO	JAZF1-AS1	SIGLEC11	IL19		FOLH1B		LOC253962
																					ZNF677									MDH1B	LOC100128264	CGB1	CERS2		C11orf45		TBC1D28
																					NANOS3									C2orf50	CTAGE4	CGB2	SLC25A24		HYLS1		C17orf61
																					PALM3									PQLC3	LOC100128822	PGLYRP2	PLA2G2E		TMEM218		TAC4
																					SELV									TMEM182	LOC100129148	LMTK3	DNTTIP2		SLC37A2		MYADML2
																					ZNF429									AHSA2	RPL19P12	LENG8	WRAP73		OR8B12		BCL6B
																					ZNF233									FBXO36	LOC100129427	CCDC124	CRNN		OR8G5		CDRT15L2
																					HSD11B1L									MTERFD2	DPY19L1P1	ZNF554	G0S2		OR10G8		C17orf103
																					C19orf45									CCDC148	LOC100129845	FBXO17	IL20		OR10G9		NPB
																					ZNF699									C2orf65	LOC100130673	KIR3DL3	SLC45A1		OR10S1		C17orf66
																					TMEM205									MYO3B	LOC100130705	ARHGAP33	DCAF8		OR6T1		LINC00469
																					YJEFN3									TMEM37	EFCAB10	EVI5L	HP1BP3		OR4D5		FADS6
																					SBSN									UBE2F	LOC100130849	RASGRP4	F11R		TBCEL		C17orf28
																					ZNF829									DUSP19	LOC100130880	NXNL1	TMED5		TMEM136		TSEN54
																					ZNF568									TTL	C7orf72	CCDC151	RRP15		MRPL21		FAM100B
																					B3GNT8									CKAP2L	LOC100131176	ZNF653	GLRX2		TPCN2		TMEM235
																					IGFL1									CBWD2	LOC100131257	ZNF526	BOLA1		SPATA19		CCDC57
																					SLC27A1									TEKT4	LOC100132707	ZNF837	PPPDE1		OR6Q1		HEXDC
																					LOC388499									LOC150527	LOC100132832	GRIN3B	CELA2B		OR9I1		LOC284009
																					C3P1									FLJ32063	LOC100133091	MRPL54	ZNF593		OR9Q1		VMO1
																					ZNF788									LOC150568	LOC100133311	LRG1	ZBTB7B		OR9Q2		C17orf58
																					CLEC17A									SMYD1	LOC100134229	CIB3	ZNF691		OR1S2		MILR1
																					CYP4F24P									C2orf15	LOC100134713	RLN3	TXNDC12		OR1S1		LOC284023
																					RPSAP58									LOC150622	UPK3BL	CLDND2	TNNI3K		OR10Q1		LINC00324
																					RGS9BP									OTOS	LOC100216545	ZNF816	RRNAD1		OR5B17		FLJ34690
																					KRTDAP									MYEOV2	LOC100216546	ZNF543	ADIPOR1		OR5B21		CDRT4
																					ZNF790									OR6B3	ZNRF2P2	CEACAM20	SCCPDH		GLYATL2		CCDC144B
																					CEACAM22P									COMMD1	LOC100287482	RAVER1	SH3GLB1		MPEG1		KIAA1267
																					CEACAM16									PROM2	LOC100287704	OR7D4	MECR		OR5A2		C17orf105
																					BLOC1S3									ANKAR	LOC100287834	OR7G1	APH1A		OR5A1		FAM171A2
																					LOC388553									FBXO41	LOC100288524	OR1M1	UTP11L		OR4D6		C17orf104
																					IGFL3									TTC30B	MOXD2P	COX6B2	TRIM17		OR4D11		TTLL6
																					ZNF808									GPAT2	LOC100289187	CALR3	KCTD3		PATL1		LOC284080
																					ZNF761									ITPRIPL1	LOC100289561	ACER1	SDF4		PLAC1L		C17orf47
																					OR7G2									LOC150776	ZNF783	C19orf70	MRTO4		MS4A15		KRT18P55
																					OR7G3									WTH3DI	MIR1200	MBD3L2	PLEKHO1		VWCE		NEK8
																					OR7A10									FAM117B	MIR548F3	TRAPPC5	HAO2		CYBASC3		PIGW
																					NUDT19									TCF23	MIR548I4	PCP2	ACP6		PPP1R32		C17orf78
																					ZNF793									LOC150935	SPDYE2L	OSCAR	TMEM69		GDPD4		LOC284100
																					PAPL									FAM59B	MIR548M	ZNF813	MRPL37		C11orf82		CISD3
																					LOC390940									PUS10	MIR548F4	ZNF441	IER5		CCDC83		GSDMA
																					SPRED3									PKI55	HOTTIP	ZNF491	HOOK1		ORAOV1		SLC13A5
																					ZNF321P									LINC00309	SAP25	ZNF440	SNX7		LRTOMT		TMEM102
																					VMAC									LOC151009	MIR4283-2	SWSAP1	UCHL5		HEPACAM		KRT42P
																					LOC400680									2019-09-10	MIR548T	CCDC159	C1orf9		OAF		PTRF
																					LOC400684									C2orf67	MIR4285	JOSD2	HPCAL4		TIGD3		FAM27L
																					LOC400685									PLB1	MIR4283-1	IZUMO2	YTHDF2		FAM181B		FLJ36000
																					LGALS17A									ZSWIM2	MIR3147	CPT1C	GPR89B		CCDC89		SLC26A11
																					SIGLEC16									ZNF385B	MIR4284	ALDH16A1	HSD17B7		LRRN4CL		ENDOV
																					FLJ26850									LOC151171	MIR3146	NTN5	UFC1		HNRNPUL2		GDPD1
																					ZNF880									LOC151174	MTRNR2L6	NLRP13	DTL		ALKBH3		C17orf89
																					ZNF833P									ARL6IP6	MIR3609	NLRP8	ZCCHC17		LOC221122		LINC00482
																					IGLON5									METTL21A	MIR3943	NLRP5	TRIM33		MS4A6E		TMEM105
																					HAPLN4									CCNYL1	MIR550B2	ZNF787	METTL13		DEFB108B		LGALS9B
																					CTXN1									KLHL23	MIR3907	ZNF573	DPH5		PELI3		METRNL
																					MIRLET7E									SULT1C2P1	MIR3914-1	WDR88	HSPB11		ANGPTL5		TUSC5
																					MIR125A									PPP1R1C	MIR550B1	TMIGD2	OAZ3		LOC254100		KLHL10
																					MIR150									SGOL2	MIR3666	EID2B	PADI3		EHBP1L1		RAB37
																					MIR181C									ALS2CR11	MIR3914-2	TNFAIP8L1	CYB5R1		SNX32		LOC339166
																					MIR199A1									SLC38A11	LOC100505483	ZNF57	CMPK1		TSGA10IP		TMEM95
																					MIR23A									CCDC140	LOC100505854	IRGQ	ARID4B		RNF169		METTL2A
																					MIR24-2									SLC23A3	MAGI2-AS3	ZNF428	CD244		CNIH2		CCDC144NL
																					MIR27A									LOC151300	LOC100506025	JSRP1	GPR88		ZDHHC24		C17orf65
																					MIR7-3									GPBAR1	LRRC72	MOB3A	ERRFI1		C11orf86		C17orf67
																					MIR99B									FAHD2B	LOC100506050	MFSD12	DPM3		NUDT8		ENPP7
																					PLIN5									MYADML	LOC100506136	GIPC3	WNT4		ANKK1		C17orf90
																					CLEC4GP1									FAM84A	LOC100506178	NDUFA11	YIPF1		LOC255512		CCDC137
																					ZNF506									FAM82A1	HOTAIRM1	C19orf21	FBXO42		OR52B2		ARL16
																					LOC440518									GDF7	LOC100506497	LRRC25	MRPS21		OR4C3		LOC339240
																					ZNF724P									SLC16A14	LOC100506585	OR1I1	CCDC76		OR4S1		C17orf51
																					PSG8									LOC151475	LOC100506776	WTIP	TMCO1		C11orf35		MSL1
																					MIR330									LINC00471	LOC100506895	ZNF792	ADAMTSL4		EML3		CD300E
																					MIR371A									LOC151484	LOC100507421	NR2C2AP	CRCT1		TMEM151A		SMTNL2
																					MIR372									MSL3P1	ATP5J2-PTCD1	HSPB6	RNF186		OR51F1		ALOX15P1
																					MIR373									ASPRV1	INMT-FAM188B	CCDC105	SPATA6		RNF214		NACA2
																					IGFL4									WDSUB1	GIMAP1-GIMAP5	CYP4F22	EGLN1		SVIP		KRT27
																					FLJ25758									UPP2	RBAK-LOC389458	RINL	MXRA8		MRGPRX1		SLFN14
																					DPRX									LOC151534	HOXA10-HOXA9	FBXO27	L1TD1		NPAS4		FLJ43826
																					ASPDH									GPR155	URGCP-MRPS24	PLK5	HES2		C11orf31		STAC2
																					MIR181D									WDR69	MIR4648	C19orf47	KIAA1383		AQP11		OTOP3
																					MIR512-1									LONRF2	MIR4653	LOC126536	RSBN1		OR51B5		SKA2
																					MIR512-2									CCDC138	MIR4655	OR10H4	ZNHIT6		OR10AG1		CCL14-CCL15
																					MIR498									GPR113	MIR4652	ANKLE1	GPN2		OR5J2		CCDC144C
																					MIR520E									C2orf57	MIR4468	C2CD4C	LEPROT		OR4C13		FAM195B
																					MIR515-1									OXER1	MIR4651	ZNF358	FBLIM1		OR4C12		GPR142
																					MIR519E									FAM179A	MIR4650-1	ZFP28	MED18		KRT8P41		TBC1D26
																					MIR520F									FAM171B	MIR4650-2	VSIG10L	TRIT1		LOC283104		ZACN
																					MIR515-2									C1QL2	MIR4649	LOC147646	GIPC2		CSNK2A1P		KRT26
																					MIR519C									UBXN2A	MIR550A3	LINC00085	SWT1		OR51V1		FAM101B
																					MIR520A									CLEC4F	MIR4467	ZNF480	GDAP2		LOC283116		HOXB13-AS1
																					MIR526B									DQX1	MIR4657	ZNF534	FAM46C		H19		HILS1
																					MIR519B									KCNG3	MIR4658	ZNF578	GON4L		C11orf85		CDRT1
																					MIR525									CYS1	MIR4656	ERVV-1	GPATCH4		SLC25A45		SPEM1
																					MIR523									FOXD4L1	LOC100630923	LOC147670	PALMD		NEAT1		EFCAB5
																					MIR518F									PCDP1	KLHL7-AS1	C19orf18	FNBP1L		LOC283143		LRRC37A3
																					MIR520B									VWA3B	CYP3A7-CYP3AP1	ZNF418	ST7L		BCL9L		RNF126P1
																					MIR518B									CREG2		ZNF417	PQLC2		FOXR1		GLTPD2
																					MIR526A1									ALMS1P		ZNF548	CASZ1		CCDC153		INCA1
																					MIR520C									TET3		PPM1N	LAX1		OR8D1		SCIMP
																					MIR518C									GKN2		KLC3	RHBDL2		OR8D2		C17orf100
																					MIR524									C2orf51		IGSF23	DUSP23		OR8B4		SPDYE4
																					MIR517A									ANKRD23		LYPD4	ADPRHL2		KIRREL3-AS3		TMEM220
																					MIR519D									APLF		LOC147727	TRNAU1AP		LOC283174		SHISA6
																					MIR521-2									PIKFYVE		ZNF560	C1orf27		LOC283177		FAM211A
																					MIR520D									KRTCAP3		TMEM190	C1orf109		OR9G4		TMIGD1
																					MIR517B									LOC200726		HIPK4	C1orf56		LOC283194		CCL4L2
																					MIR520G									TMEM17		TMC4	CPSF3L		LINC00301		C17orf98
																					MIR516B2									SPRED2		LOC147804	C1orf123		P4HA3		LOC388387
																					MIR526A2									TIGD1		ZNF524	C1orf159		PGM2L1		CCDC103
																					MIR518E									LOC200772		ZNF784	2019-03-02		KLHL35		RPRML
																					MIR518A1									FAM123C		ZNF563	AURKAIP1		LOC283214		YPEL2
																					MIR518D									LINC00116		SPC24	TTC22		KCTD21		C17orf82
																					MIR516B1									C2orf69		CCDC155	MRPL20		EFCAB4A		BTBD17
																					MIR518A2									HNRNPA3		DACT3	AIM1L		TMEM80		AATK-AS1
																					MIR517C									SPDYA		SIX5	SUSD4		CCDC88B		FLJ43681
																					MIR520H									ATP6V1C2		IGFL2	KIF26B		TTC9C		OR3A4P
																					MIR521-1									RNASEH1		ZNF420	TMEM51		SLC22A24		ARL5C
																					MIR522									LCLAT1		ZNF565	RALGPS2		RCOR2		KRT39
																					MIR519A1									CCDC75		NLRP4	GPATCH2		HARBI1		SLC25A35
																					MIR527									CERS6		ZNF542	BSDC1		LINC00294		MYO18A
																					MIR516A1									METAP1D		ZNF582	XKR8		IGSF22		C17orf97
																					MIR516A2									LOC254128		ZNF583	TMEM39B		OR10A4		MED11
																					MIR519A2									LYG2		FAM98C	PRPF38B		OLFML1		KRT16P2
																					KLKP1									CCDC108		CAPN12	HEATR1		LOC283299		GRAPL
																					LOC641367									C2orf72		DPY19L3	CDCA8		C11orf36		C17orf102
																					TMEM91									SH2D6		LGALS16	LRRC8D		NLRP10		LOC400604
																					LOC643669									LOC284950		TTC9B	MSTO1		NLRP14		KCNJ2-AS1
																					SCGB1B2P									CCDC150		TICAM1	DARS2		ANO9		LINC00511
																					SDHAF1									RNF149		CIRBP-AS1	ARHGEF10L		LUZP2		LOC400620
																					LOC644189									LOC284998		ZNRF4	PRMT6		LOC338651		FLJ45079
																					LOC644554									LOC285000		ZNF599	RNF220		CCDC84		TEX19
																					ARRDC5									FAM150B		FAM187B	VPS13D		TMEM225		MGC57346
																					LOC646508									CCDC141		CILP2	FAM176B		OR8D4		CUEDC1
																					UCA1									LOC285033		C19orf55	GOLPH3L		OR5F1		LOC404266
																					PSG10P									LINC00486		LOC148145	ATAD3A		OR5AP2		MIR10A
																					LGALS7B									C2orf61		ZNF558	TMEM57		ANKRD13D		MIR132
																					PHLDB3									LOC285074		CDC42EP5	KLHDC8A		ANKRD42		MIR142
																					MBD3L4									LOC285084		LOC148189	TRIM62		B4GALNT4		MIR144
																					MBD3L3									CXXC11		ZNF98	ETNK2		LOC338739		MIR152
																					SEC1									LOC285103		ZNF738	RAVER2		OR52L1		MIR193A
																					ZNF826P									DNAJC5G		ZNF714	PANK4		OR2AG2		MIR195
																					SNORD23									IAH1		ZNF681	KIRREL		OR52B6		MIR196A1
																					SNORD88A									FLJ33534		C19orf25	TMEM206		DCDC1		MIR21
																					SNORD88B									CYP1B1-AS1		ATP8B3	YY1AP1		C11orf53		MIR212
																					SNORD88C									FAM126B		FLJ25328	ECHDC2		LOC341056		MIR22
																					SNORD105									UNC80		DIRAS1	FGGY		MS4A10		MIR301A
																					PPAN-P2RY11									RUFY4		ZNF555	MCOLN3		OR2AT4		TNFSF12-TNFSF13
																					MIR638									PLGLA		ZNF569	SLC22A15		HEPHL1		TBC1D3B
																					MIR639									RGPD4		ZNF570	YOD1		OR10A2		TBC1D3C
																					MIR641									DUSP28		ZNF836	CAMK2N1		OVCH2		CCL3L3
																					MIR642A									STON1-GTF2A1L		ZNF610	BATF3		TBX10		MXRA7
																					MIR643									SPOPL		ZNF600	SLC30A10		PDDC1		RNASEK
																					RPL13AP5									MLK7-AS1		ZNF320	UBE2Q1		C11orf34		TBC1D3P5
																					LOC728752									CYP27C1		ZNF497	RNPC3		RTN4RL2		SUZ12P
																					PLIN4									ESPNL		ZNF550	ITLN1		GALNTL4		LOC440434
																					CCDC61									C2orf70		ZNF296	ASAP3		B7H6		GPR179
																					ZNF812									C2orf53		DEDD2	POMGNT1		DKFZp779M0652		TBC1D3P2
																					ZNF878									LOC339788		ZNF846	PNRC2		FAM111B		PLEKHM1P
																					CEACAM18									LINC00299		OR7D2	LRRC40		TMEM179B		LOC440461
																					LOC729966									LOC339803		ZNF579	DEPDC1		TBC1D10C		FLJ90757
																					FLJ30403									C2orf74		ZNF791	PIGV		DNAJB13		MIR324
																					MEF2BNB									LOC339807		ZNF564	ZNF692		MALAT1		MIR338
																					ZNF726									LOC339822		ZNF709	NBPF1		ZFP91-CNTF		LRRC37A2
																					MIR769									MSGN1		ZNF433	IARS2		MRGPRG		FBXO47
																					SIGLEC14									C2orf55		ZNF114	MAP7D1		KRTAP5-1		MIR423
																					LOC100101266									FIGLA		ZNF567	IPO9		KRTAP5-3		ARGFXP2
																					SNORD105B									NOTO		ZNF383	TMEM48		KRTAP5-4		DPRXP4
																					ZGLP1									NCKAP5		ZNF781	NECAP2		KRTAP5-10		MIR451A
																					MIR935									FOXI3		EID2	IQCC		SLC22A25		MIR497
																					SNAR-G1									EVX2		ZNF780B	C1orf112		IFITM5		SNORA21
																					SNAR-F									CDKL4		PRR22	HHAT		FAM99A		CPSF4L
																					SNAR-A1									PRORSD1P		LGI4	DNAJC11		OR56B1		C17orf109
																					SNAR-A2									AOX2P		C19orf46	ENAH		GVINP1		SLC35G6
																					SNAR-A12									SH3RF3		ZNF676	NUP133		INSC		RNF222
																					LOC100128573									GPR148		ZNF100	RCOR3		FIBIN		PIRT
																					LOC100128675									ECEL1P2		ZNF540	C1orf106		C11orf96		LOC644172
																					LOC100128682									LRRTM1		SSBP4	LRIF1		SLC22A10		LOC644246
																					LOC100129083									GEN1		ZNF525	FAM63A		SPDYC		CDRT15P2
																					ZNF737									C2orf48		ZNF431	ADCY10		LIPT2		FAM83G
																					LOC100129935									FONG		ANKRD24	DCAF6		VSTM5		KRT16P3
																					SCGB2B3P									LOC348761		SPACA4	ASH1L		OR52K1		EVPLL
																					TMEM221									PFN4		ZNF675	LENEP		OR52I1		LOC645638
																					LOC100131094									LOC375190		C19orf59	CTTNBP2NL		OR51D1		SEBOX
																					BSPH1									LOC375196		ZNF627	RCC2		OR52A5		SNORA48
																					C19orf79									ANKRD36		DAND5	FAM212B		OR51B6		SNORD10
																					LOC100134317									WASH2P		ZNF585A	DMAP1		OR51M1		OR1D4
																					SNAR-A3									RBM43		NLRP7	AJAP1		OR51Q1		KRTAP4-11
																					SNAR-A5									LOC375295		GGN	GNG12		OR51I1		MRPL45P2
																					SNAR-A7									CERKL		CADM4	SLC50A1		OR51I2		TBC1D3P1-DHX40P1
																					SNAR-A11									C2orf62		THAP8	TMEM234		OR52D1		LOC653653
																					SNAR-A9									RBM44		U2AF1L4	FAM54B		OR52H1		TBC1D3G
																					SNAR-A4									AQP12A		ZNF626	SERTAD4		OR52N4		LGALS9C
																					SNAR-A6									ZC3H6		FAM129C	CCBL2		OR52N5		NME1-NME2
																					SNAR-A8									KLHL30		C19orf76	ERO1LB		OR52N2		LINC00338
																					SNAR-A13									LOC386597		ZNF584	FMN2		OR52E6		SCARNA20
																					SNAR-A10									MFSD2B		ZSCAN4	SLAMF8		OR52E8		SCARNA21
																					SNAR-B2									C2orf71		NLRP11	CDC42SE1		OR52E4		SCARNA16
																					SNAR-C2									LOC388942		TMEM86B	UBQLN4		OR56A3		SNORA76
																					SNAR-C4									LOC388946		C19orf26	TMEM167B		OR56A5		SNORD1A
																					SNAR-E									LOC388948		CSNK1G2-AS1	OLFML3		OR10A6		SNORD1B
																					SNAR-C5									TSPYL6		PRR24	SMYD2		ACCSL		SNORD1C
																					SNAR-B1									C2orf78		C19orf38	LHX9		OR4X1		SNORA59B
																					SNAR-C1									BOLA3		ZNF549	OTUD7B		OR5D13		SNORA59A
																					SNAR-C3									C2orf81		SYCE2	ADCK3		OR5D16		SNORD7
																					SNAR-D									FUNDC2P2		NAPSB	CTNNBIP1		OR5W2		SNORD49B
																					SNAR-G2									C2orf68		KANK3	C1orf63		OR8H2		SNORD65
																					SRRM5									SLC9A4		PLAC2	AGTRAP		OR8H3		SNORD91A
																					C19orf69									LOC389023		TMEM146	PITHD1		OR5T3		SNORD91B
																					SNAR-A14									LOC389033		IL4I1	RAB25		OR5T1		SNORD104
																					ERVV-2									LOC389043		IL28A	PGLYRP4		OR8K1		MIR33B
																					MEF2B									SP5		IL28B	ZNF695		OR5M9		MIR632
																					LOC100287177									PLEKHM3		IL29	RHBG		OR5M10		MIR634
																					ZNF729									C2orf80		SSC5D	MAN1C1		OR5M1		MIR635
																					LOC100289650									RESP18		ZNF547	SCYL3		OR9G1		MIR636
																					MIR1470									C2orf82		ZIK1	GJC2		OR5AK2		MIR657
																					MIR1270-1									OR6B2		ZNF776	CAMK1G		OR5B2		BHLHA9
																					MIR1283-2									PTRHD1		ZSCAN1	NIPAL3		OR5B12		TLCD2
																					MIR1181									SULT6B1		ZNF780A	SEPN1		OR5AN1		KRTAP4-8
																					MIR1238									DYTN		C19orf54	ATP8B2		OR4D10		KRTAP2-2
																					MIR1323									LOC400940		PRR19	TP73-AS1		OR4D9		KRTAP9-1
																					MIR1283-1									LINC00487		TMEM145	VANGL2		OR10V1		LOC728392
																					LOC100379224									FLJ12334		CXCL17	FAM91A2		LRRC10B		NSFP1
																					MIR3191									LOC400950		LOC284344	PBXIP1		GPR152		FLJ45513
																					MIR3188									UNQ6975		ZNF575	S100A14		DOC2GP		ZNF286B
																					MIR3190									EML6		LYPD5	PLEKHG5		GUCY2E		LOC729683
																					MIR320E									FLJ30838		ZNF283	GATAD2B		TRIM77P		TBC1D3
																					MIR4322									FLJ16341		PPP1R37	AMIGO1		FOLR4		TBC1D3H
																					MIR3189									LOC400958		NKPD1	LRRC47		KDM4DL		LOC730755
																					MIR4324									PCBP1-AS1		TPRX1	ODF2L		BSX		PRCD
																					MIR4323									PAIP2B		MAMSTR	CGN		OR6X1		MIR454
																					MIR1270-2									RGPD1		IZUMO1	KIAA1324		OR6M1		SNORD124
																					MIR642B									FLJ42351		C19orf63	PTCHD2		OR10G4		SNORA38B
																					MIR3940									LOC401010		MGC45922	IGSF9		OR10G7		MIR744
																					LOC100505495									DKFZp686O1327		KLK9	LRRC7		OR8B3		MIR365B
																					LOC100505622									LOC401022		SIGLECP3	SIPA1L2		OR8A1		LOC100128288
																					LOC100505681									FSIP2		C19orf75	KIF17		NAV2-AS4		LOC100128977
																					LOC100505715									C2orf66		ZNF615	ZNF687		HNRNPKP3		FAM106CP
																					LOC100505812									ASB18		ZNF841	ZSWIM5		FAM180B		LOC100130148
																					LOC100505835									FLJ43879		LOC284379	POGK		PCNXL3		C17orf107
																					LOC100506012									VWC2L		ACTL9	KIAA1522		FLJ42102		LOC100130581
																					LOC100506033									MIR10B		OR2Z1	HCN3		LOC399939		C17orf110
																					LOC100506068									MIR128-1		LOC284385	CACHD1		LOC399940		LOC100130950
																					LOC100506469									MIR149		ZNF763	MIER1		C11orf87		LOC100131096
																					LOC100506930									MIR153-1		ZNF844	KIAA1614		C11orf92		LOC100131347
																					LOC100507003									MIR216A		LOC284395	FAM5B		C11orf88		CD300LD
																					LOC100507373									MIR217		SCGB2B2	HES4		MIR100HG		DBIL5P
																					LOC100507433									MIR26B		WDR62	C1orf114		PATE2		KRTAP4-9
																					THEG5									C2orf27B		ZFP82	GRHL3		PATE4		KRTAP4-7
																					LOC100507567									DNAJB3		LOC284408	SLAMF7		FLJ39051		LOC100133991
																					LOC100507588									ASTL		LOC284412	ZP4		SNX19		KCNJ18
																					ZNF559-ZNF177									CAPN14		VSTM1	CADM3		OR51T1		TEN1
																					ZNF816-ZNF321P									ACTR3BP2		TMEM150B	PTBP2		OR51A4		C17orf99
																					MIA-RAB4B									LOC440894		FAM71E2	RHOU		OR51A2		C17orf96
																					RAB4B-EGLN2									LOC440895		C19orf77	PRUNE		IFITM10		LOC100190938
																					ZNF625-ZNF20									LOC440900		MIR7-3HG	DNASE2B		OR4A47		LOC100287042
																					APOC4-APOC2									LOC440905		SLC25A41	DLGAP3		OR4C45		LOC100289255
																					MIR4530									LOC440910		MBD3L5	IL22RA1		SCGB1D4		LOC100294362
																					MIR371B									POTEKP		OR10H5	HIVEP3		MIRLET7A2		MIR1288
																					MIR4749									LOC440925		NWD1	KLHL12		MIR100		MIR1253
																					MIR4750									LOC442028		SLC25A42	LGR6		MIR125B1		MIR1203
																					MIR4747									SULT1C3		LOC284440	GPBP1L1		MIR129-2		MIR1250
																					MIR4531									POTEE		ZNF493	HAPLN2		MIR130A		MIR1180
																					MIR4746									COA5		ODF3L2	MIIP		MIR139		LOC100306951
																					MIR4748									PHOSPHO2		LOC284454	GAS5		MIR192		MIR2117
																					MIR4751									CHAC2		HKR1	PAPPA2		MIR194-2		MIR3183
																					LOC100631378									MIR375		VN1R2	CELA2A		MIR210		MIR4316
																					LOC100652909									DFNB59		VN1R4	BCAN		MIR34B		MIR3065
																														LOC541471		EMR4P	GPATCH3		MIR34C		MIR548W
																														LOC554201		NLRP9	TNN		DDI1		MIR3186
																														ANKRD30BL		ZNF181	MRPS14		BLID		MIR4315-2
																														FBXO48		ZNF260	DMRTB1		KRTAP5-5		MIR2909
																														SNORA41		ZNF546	DMRTA2		KRTAP5-2		MIR3185
																														FAM110C		MYPOP	CLSPN		KRTAP5-6		MIR4314
																														LOC643387		NANOS2	PRDM16		TMEM41B		MIR3184
																														PRR21		ADAMTSL5	OXCT2		LOC440028		MIR4315-1
																														LOC644838		CLEC4G	RRAGC		DKFZp686K1684		MTRNR2L1
																														GGT8P		VSTM2B	ELTD1		LOC440040		LOC100499466
																														ANKRD36BP2		ZNF850	TINAGL1		LOC440041		LOC100499467
																														LOC645949		NCCRP1	LEPRE1		SLC22A20		MIR3614
																														LOC646324		SYCN	TFB2M		KRTAP5-7		MIR3678
																														LOC646736		LEUTX	SEMA4A		KRTAP5-11		MIR3615
																														LOC646743		ZNF404	TOR3A		CARD17		MIR3676
																														PRSS56		ZNF284	RFWD2		LINC00167		LOC100505576
																														LOC647012		C19orf81	GREM2		LOC441601		LRRC3C
																														C2orf84		ZNF677	RGS18		OR5B3		KRTAP16-1
																														TRIM43B		RFPL4A	PLA2G2F		MIR326		LOC100505782
																														CFC1B		ZSCAN5B	HIAT1		TRIM6-TRIM34		ARL17B
																														AQP12B		ZSCAN22	NUCKS1		CCDC73		LOC100506388
																														RGPD3		NANOS3	SMAP2		LOC494141		SPAG5-AS1
																														MZT2A		PALM3	ACBD3		BDNF-AS1		LOC100506650
																														SNORA75		SELV	SMYD3		MS4A13		AA06
																														LOC654342		ZNF530	ATPAF1		OR8U8		LOC100506713
																														FAM138B		C19orf51	2019-03-01		OR9G9		SLFN12L
																														LOC654433		ZNF429	S100PBP		SCARNA9		MIR497HG
																														SCARNA6		ZNF233	MEAF6		MIR483		LOC100506779
																														SCARNA5		LILRA5	RBM15		SNORA3		LOC100507218
																														SNORD11		TMPRSS9	DEM1		SNORA52		LOC100507246
																														SNORD70		NDUFS7	CEP85		HEPN1		LOC100507351
																														SNORD89		C19orf35	ARV1		TRIM64B		LOC100507410
																														SNORD92		HSD11B1L	NMNAT1		TRIM53P		TEN1-CDK3
																														SNORD94		C19orf45	ELOVL1		TRIM49L2		RAD51L3-RFFL
																														MIR558		ZNF699	AIDA		UBTFL1		RNASEK-C17ORF49
																														MIR559		TMEM205	VWA1		LOC643037		C17orf61-PLSCR3
																														MIR561		YJEFN3	DCLRE1B		BTBD18		FAM18B2-CDRT4
																														RGPD8		SBSN	MRPS15		LOC643733		SENP3-EIF4A1
																														LOC727982		ZNF829	MRPL9		PGA3		P2RX5-TAX1BP3
																														D2HGDH		ZNF568	PINK1		PGA4		MIR4523
																														LOC728323		B3GNT8	JMJD4		LOC643923		MIR4731
																														POTEF		IGFL1	MARCKSL1		LOC644656		MIR4728
																														LOC728537		ZNF773	PRAMEF1		CLDN25		MIR4726
																														LOC728730		WASH5P	PRAMEF2		RASSF10		MIR4739
																														PABPC1P2		SLC27A1	INTS3		FAM86C2P		MIR4734
																														LOC728819		LOC386758	NADK		TRIM64C		MIR4729
																														LOC729121		LOC388499	ZNF643		LOC646813		MIR4737
																														ANKRD20A8P		C3P1	SELRC1		LOC649133		MIR4736
																														LOC729234		ZNF788	PHACTR4		RPL23AP64		MIR4724
																														RAD51AP2		CLEC17A	C1orf135		LOC650368		MIR4733
																														RGPD6		CYP4F24P	SCNM1		LOC653486		MIR451B
																														DIRC3		RPSAP58	ERI3		SNORA8		MIR4522
																														DNAJC27-AS1		RGS9BP	C1orf50		SNORA1		MIR4738
																														RGPD2		KRTDAP	WDR77		SNORA18		MIR4740
																														MORN2		ZNF790	C1orf116		SNORA23		MIR4524A
																														LOC730811		CEACAM22P	MGC4473		SNORA40		MIR4730
																														RFX8		CEACAM16	CCDC28B		SNORA45		MIR4732
																														SNORD11B		BLOC1S3	C1orf35		SNORA54		MIR3064
																														SNORA36C		LOC388553	EFHD2		SNORA25		MIR4723
																														SNORA70B		IGFL3	MMEL1		SNORA32		MIR4520A
																														MIR216B		ZNF808	RSG1		SNORD5		MIR4521
																														MIR933		ZNF761	FCRL2		SNORD6		MIR5047
																														LOC100128590		TMEM238	DLEU2L		SNORD67		MIR4727
																														OST4		ZNF470	OR4F5		SNORA57		MIR4725
																														LOC100129175		ZNF749	NKAIN1		SNORD97		MIR4520B
																														LOC100129726		ZNF324B	TTC13		MIR610		LOC100653515
																														LOC100129961		ONECUT3	EPS8L3		MIR611		RAB34
																														PP14571		OR7G2	CDC73		MIR612
																														LOC100130451		OR7G3	MRPL24		INS-IGF2
																														LOC100130452		OR7A10	MUL1		MUC5B
																														LOC100130691		NUDT19	PGBD5		LOC729013
																														TMEM194B		ZNF793	TNFAIP8L2		TRIM49L1
																														LOC100131320		PAPL	C1orf54		LOC729799
																														SP9		LOC390940	TMEM53		METTL12
																														LOC100132215		ZNF805	AKIRIN1		C11orf83
																														CYP4F30P		SPRED3	HECTD3		MIR675
																														LOC100133985		MEX3D	BEND5		MIR708
																														LOC100134259		ZNF321P	VTCN1		LOC100126784
																														LOC100144595		FLJ45445	YRDC		LOC100128239
																														RNU4ATAC		PRSS57	ZYG11B		LOC100129216
																														DBIL5P2		VMAC	NOL9		MRVI1-AS1
																														SNAR-H		LOC400680	PPCS		LOC100130348
																														LOC100189589		LOC400684	LIN28A		LOC100130987
																														LOC100216479		LOC400685	SH3D21		C11orf91
																														ARHGEF33		LGALS17A	TTLL7		LOC100132078
																														LOC100271832		SIGLEC16	SNIP1		FAM99B
																														LIMS3-LOC440895		FLJ26850	C1orf115		LOC100133161
																														LOC100286922		ZNF880	HHIPL2		LOC100133315
																														LOC100286979		ZNF772	VASH2		MRPL23-AS1
																														LOC100287010		ZNF833P	AGMAT		PATE3
																														LOC100287216		IGLON5	WDR78		LOC100288077
																														LOC100288570		HAPLN4	ZMYM1		LOC100288346
																														LIMS3L		CTXN1	LINC00115		MIR1304
																														LOC100288911		C19orf29-AS1	ZNF669		MIR1908
																														MIR1471		MIRLET7E	RPAP2		MIR1237
																														MIR1246		MIR125A	ZNF672		MIR548K
																														MIR548N		MIR150	MORN1		MIR670
																														MIR1258		MIR181C	FAM110D		SNORA70E
																														MIR1245A		MIR199A1	KIAA0319L		BACE1-AS
																														MIR1301		MIR23A	DHDDS		MIR4300
																														MIR1244-1		MIR24-2	PAQR6		MIR3160-2
																														LOC100302650		MIR27A	DENND2D		MIR3160-1
																														GPR75-ASB3		MIR7-3	WLS		MIR4301
																														SNORA80B		MIR99B	PCNXL2		MIR3162
																														ZEB2-AS1		PLIN5	GPR157		MIR3167
																														MIR548F2		CLEC4GP1	TRIM46		MIR3165
																														MIR663B		ZNF506	C1orf129		MIR1260B
																														LOC100329109		LOC440518	RPF1		MIR4298
																														SNORA70F		ZNF724P	SIKE1		MIR4299
																														BOK-AS1		PSG8	ZC3H12A		MTRNR2L8
																														MIR3128		TARM1	SPSB1		LOC100499227
																														MIR4265		MIR330	TARS2		MIR3654
																														MIR1244-3		MIR371A	WDR26		MIR3920
																														MIR1244-2		MIR372	TRIM45		MIR3656
																														MIR4264		MIR373	EDEM3		MIR3664
																														MIR3129		IGFL4	FLAD1		MIR3680-1
																														MIR3127		FLJ25758	TRAF3IP3		LOC100500938
																														MIR4261		A1BG-AS1	GLTPD1		MIR210HG
																														MIR3131		DPRX	ZNF436		LOC100506233
																														MIR4268		DUXA	TAS1R2		LOC100506305
																														MIR4263		ASPDH	TAS1R1		LOC100506368
																														MIR3125		MIR181D	SH3BP5L		LOC100506540
																														MIR3130-1		MIR512-1	NPL		DCDC5
																														MIR4267		MIR512-2	GJA9		CASP12
																														MIR4262		MIR498	OR4F16		LOC100507050
																														MIR3130-2		MIR520E	OR6N2		LOC100507205
																														MIR4266		MIR515-1	OR6K2		LOC100507300
																														MIR3126		MIR519E	OR2G3		LOC100507392
																														MIR2355		MIR520F	OR2G2		LOC100507401
																														MIR3132		MIR515-2	OR2C3		RBM14-RBM4
																														MIR4269		MIR519C	SYNC		LOC100526771
																														LOC100499194		MIR520A	CFHR5		TMX2-CTNND1
																														MIR3606		MIR526B	TRIM11		SAA2-SAA4
																														MIR3682		MIR519B	C1orf21		ARL2-SNX15
																														MIR3679		MIR525	ACTL8		HSPB2-C11orf52
																														LOC100505624		MIR523	ANKRD13C		NDUFC2-KCTD14
																														LOC100505695		MIR518F	PVRL4		FXYD6-FXYD2
																														LOC100505716		MIR520B	SNX27		HNRNPUL2-BSCL2
																														LOC100505876		MIR518B	ANP32E		MIR4486
																														LOC100505964		MIR526A1	SHCBP1L		MIR4697
																														LOC100506054		MIR520C	TRMT1L		MIR4686
																														LOC100506123		MIR518C	TSSK3		MIR4490
																														LOC100506124		MIR524	CCNL2		MIR4485
																														LOC100506134		MIR517A	NUAK2		MIR4489
																														LOC100506274		MIR519D	VANGL1		MIR4690
																														LOC100506421		MIR521-2	ST6GALNAC5		MIR3973
																														LOC100506474		MIR520D	ISG20L2		MIR4493
																														LOC100506783		MIR517B	HYI		MIR4491
																														LOC100506866		MIR520G	FCRL5		MIR4688
																														LOC100507140		MIR516B2	FCRL4		MIR4492
																														BOLA3-AS1		MIR526A2	SH3BGRL3		MIR4696
																														LOC100507334		MIR518E	DDX59		MIR4691
																														LOC100507443		MIR518A1	NUF2		MIR4692
																														LOC100507600		MIR518D	RASSF5		MIR4694
																														LY75-CD302		MIR516B1	SESN2		MIR1343
																														RNF103-CHMP3		MIR518A2	ESPN		MIR4687
																														NT5C1B-RDH14		MIR517C	TAS1R3		MIR4693
																														PHOSPHO2-KLHL23		MIR520H	ATAD3B		MIR4488
																														HSPE1-MOB4		MIR521-1	HMCN1		LOC100652768
																														INO80B-WBP1		MIR522	GPR61
																														UBE2F-SCLY		MIR519A1	MIXL1
																														MIR4436B1		MIR527	STK40
																														MIR4772		MIR516A1	C1orf124
																														MIR4779		MIR516A2	TM2D1
																														MIR4783		MIR519A2	FCAMR
																														MIR4439		KLKP1	REG4
																														MIR4782		LOC641367	OBSCN
																														MIR4437		TMEM91	TMEM222
																														MIR4765		FAM138F	C1orf49
																														MIR4776-1		LOC643669	PLEKHN1
																														MIR4757		SCGB1B2P	HORMAD1
																														MIR4777		SDHAF1	TOMM40L
																														MIR1245B		LOC644189	SYDE2
																														MIR4435-2		LOC644554	ZNF644
																														MIR4426		LINGO3	USP48
																														MIR4774		ARRDC5	ZMYND12
																														MIR2467		FAM138A	NBPF3
																														MIR4775		LOC646508	LRRC8C
																														MIR4785		SBK2	ZDHHC18
																														MIR4784		LOC646862	SGIP1
																														MIR4773-1		UCA1	POLR3GL
																														MIR4444-1		PSG10P	SLC25A33
																														MIR4440		LGALS7B	TMEM79
																														MIR4436A		PHLDB3	NTPCR
																														MIR4786		MBD3L4	EFCAB2
																														MIR4773-2		MBD3L3	DDI2
																														MIR4434		SEC1	ACBD6
																														MIR4780		ZNF826P	LZIC
																														MIR4778		SNORD23	PROK1
																														MIR4429		SNORD88A	KIAA1804
																														MIR4776-2		SNORD88B	EFCAB7
																														MIR4432		SNORD88C	ZBTB37
																														MIR548AD		SNORD105	NT5C1A
																														MIR4441		PPAN-P2RY11	LCE3D
																														MIR4435-1		MIR637	TRIM63
																														LOC100630918		MIR638	LINC00260
																														LOC100861402		MIR639	PSRC1
																																MIR641	FAM167B
																																MIR642A	LINC00467
																																MIR643	MGC12982
																																RPL13AP5	C1orf170
																																LOC728752	CROCCP2
																																PLIN4	FCRLA
																																CCDC61	ANKRD36BP1
																																ZNF812	ZNF496
																																ZNF878	HPDL
																																CEACAM18	ATP1A1OS
																																SHISA7	AGBL4
																																LOC729966	MFSD2A
																																FLJ30403	C1orf198
																																MEF2BNB	PPP1R15B
																																ZNF814	ATG4C
																																ZNF726	MAEL
																																MIR769	PRPF38A
																																SIGLEC14	SYTL1
																																MIMT1	IGSF21
																																LOC100101266	LSM10
																																SNORD105B	C1orf94
																																ZGLP1	DISP1
																																MIR935	SNHG12
																																SNAR-G1	FAM40A
																																SNAR-F	RGS8
																																SNAR-A1	SLC45A3
																																SNAR-A2	DOCK7
																																SNAR-A12	KIAA1751
																																LOC100128252	WNT3A
																																LOC100128398	NAV1
																																C19orf71	SEC16B
																																LOC100128573	AQP10
																																LOC100128675	LHX4
																																LOC100128682	SLAMF9
																																LOC100129083	KIAA2013
																																ZNF737	THAP3
																																LOC100129935	C1orf201
																																SCGB2B3P	PYGO2
																																TMEM221	ANGEL2
																																SGK110	SPOCD1
																																LOC100131094	ZNF697
																																BSPH1	IGFN1
																																LOC100131691	NUP210L
																																C19orf79	BTF3L4
																																LOC100134317	UBXN11
																																PEG3-AS1	NEXN
																																SNAR-A3	CENPL
																																SNAR-A5	DUSP27
																																SNAR-A7	RCSD1
																																SNAR-A11	MEX3A
																																SNAR-A9	METTL18
																																SNAR-A4	GORAB
																																SNAR-A6	C1orf105
																																SNAR-A8	TMEM183A
																																SNAR-A13	HIST3H2A
																																SNAR-A10	PIGM
																																SNAR-B2	IGSF8
																																SNAR-C2	C1orf158
																																SNAR-C4	LEMD1
																																SNAR-E	ZNF670
																																SNAR-C5	FBXO44
																																SNAR-B1	ATPIF1
																																SNAR-C1	SNORD46
																																SNAR-C3	SNORD38A
																																SNAR-D	SNORD38B
																																SNAR-G2	DNAJA1P5
																																SRRM5	C1orf85
																																C19orf69	MED8
																																SNAR-A14	KTI12
																																ERVV-2	C1orf212
																																MEF2B	ADC
																																LOC100287177	TMEM54
																																ZNF729	HENMT1
																																LOC100288123	TOE1
																																LOC100289650	NLRP3
																																ZNF587B	ERMAP
																																MIR1470	PGLYRP3
																																MIR1270-1	CSMD2
																																MIR1283-2	MYSM1
																																MIR1909	GNRHR2
																																MIR1181	CROCCP3
																																MIR1238	FHAD1
																																MIR1323	SLAMF6
																																MIR1283-1	OSBPL9
																																MIR1227	SLC26A9
																																LOC100379224	LOC115110
																																MIR3191	OMA1
																																MIR3188	RAB42
																																MIR3187	FCRL1
																																MIR3190	FCRL3
																																MIR320E	LRRC42
																																MIR4322	GBP4
																																MIR3189	GBP5
																																MIR4324	FAM46B
																																MIR4323	FMO9P
																																MIR1270-2	FAM36A
																																MIR4321	RBP7
																																MIR642B	TSEN15
																																MIR3940	FAM129A
																																LOC100505495	SNAP47
																																LOC100505622	ACAP3
																																LOC100505681	TADA1
																																LOC100505715	THEM4
																																LOC100505812	SH2D1B
																																LOC100505835	SSX2IP
																																LOC100506012	UBE2J2
																																LOC100506033	OLFM3
																																LOC100506068	GABPB2
																																LOC100506469	TCHHL1
																																LOC100506930	RPTN
																																LOC100507003	CCDC163P
																																ZNF865	TDRD10
																																LOC100507373	SHE
																																LOC100507433	C1orf172
																																THEG5	C1orf96
																																LOC100507567	LRRC38
																																LOC100507588	AADACL3
																																ZNF559-ZNF177	PUSL1
																																ZNF816-ZNF321P	B3GALT6
																																MIA-RAB4B	WDR63
																																RAB4B-EGLN2	KLHDC9
																																ZNF625-ZNF20	AXDND1
																																APOC4-APOC2	MAB21L3
																																MIR4530	IFFO2
																																MIR4754	HIST2H3C
																																MIR4752	SLC44A3
																																MIR371B	ATXN7L2
																																MIR4749	C1orf194
																																MIR4750	LYPLAL1
																																MIR4747	OR2M5
																																MIR4531	OR2M3
																																MIR4746	OR2T12
																																MIR4748	OR14C36
																																MIR4745	OR2T34
																																MIR4751	OR2T10
																																LOC100631378	OR2T4
																																LOC100652909	OR2T11
																																	ATP6V1G3
																																	ASB17
																																	TYW3
																																	C1orf173
																																	LRRIQ3
																																	TPRG1L
																																	FAM213B
																																	MYOM3
																																	DMBX1
																																	OR10J5
																																	TMCO2
																																	ZNF684
																																	TCEANC2
																																	PODN
																																	LRRC39
																																	GJB4
																																	HMGB4
																																	RNF19B
																																	DCST2
																																	DNAH14
																																	OR2B11
																																	ZNF648
																																	TEDDM1
																																	C1orf122
																																	OSCP1
																																	C1orf216
																																	KLHDC7A
																																	VWA5B1
																																	UBXN10
																																	C1orf87
																																	ARL8A
																																	SYT2
																																	LOC127841
																																	GOLT1A
																																	UHMK1
																																	FCRLB
																																	WDR64
																																	C1orf131
																																	LIX1L
																																	HSD3BP4
																																	SPATA17
																																	EDARADD
																																	KLF17
																																	TMEM125
																																	C1orf182
																																	IQGAP3
																																	APOA1BP
																																	ARHGEF19
																																	MRPL55
																																	HIST3H2BB
																																	DRAM2
																																	C1orf88
																																	C1orf162
																																	OR10T2
																																	OR6P1
																																	OR10X1
																																	OR10Z1
																																	OR6K6
																																	OR6N1
																																	TATDN3
																																	S100A16
																																	NEK7
																																	ACTRT2
																																	MIB2
																																	ITLN2
																																	SYT6
																																	C1orf74
																																	CREB3L4
																																	C1orf127
																																	BROX
																																	SAMD11
																																	LOC148413
																																	SAMD13
																																	C1orf52
																																	PHF13
																																	C1orf51
																																	TMEM56
																																	NBPF4
																																	UBE2U
																																	SLC35F3
																																	LOC148696
																																	LOC148709
																																	PTPRVP
																																	HFE2
																																	ANKRD35
																																	FAM163A
																																	B3GALNT2
																																	MFSD4
																																	PM20D1
																																	C1orf150
																																	LOC148824
																																	SLC30A7
																																	CCDC27
																																	C1orf213
																																	KNCN
																																	MOB3C
																																	GLIS1
																																	LELP1
																																	RC3H1
																																	MGC27382
																																	DCDC2B
																																	ZNF362
																																	LOC149086
																																	DCST1
																																	CNIH3
																																	LOC149134
																																	MANEAL
																																	IL23R
																																	METTL11B
																																	FAM78B
																																	SHISA4
																																	EXOC8
																																	PDIK1L
																																	BNIPL
																																	CLDN19
																																	WDR65
																																	C1orf210
																																	CCDC24
																																	BTBD19
																																	CCDC17
																																	LRRC71
																																	C1orf64
																																	RNF187
																																	RP11-165H20.1
																																	PYHIN1
																																	C1orf227
																																	FAM71A
																																	SLC2A7
																																	DENND2C
																																	GBP6
																																	LPPR5
																																	FNDC7
																																	DENND1B
																																	TDRD5
																																	TOR1AIP2
																																	CALML6
																																	IL28RA
																																	CYP4Z2P
																																	CITED4
																																	FLJ40434
																																	C1orf177
																																	SPRR4
																																	KANK4
																																	SASS6
																																	C1orf55
																																	CNST
																																	FAM43B
																																	PPIAL4A
																																	HFM1
																																	PAQR7
																																	TTC24
																																	C1orf65
																																	UBL4B
																																	PDIA3P
																																	EIF2C3
																																	EIF2C4
																																	LCE4A
																																	ALG14
																																	FAM76A
																																	LINC00466
																																	C1orf168
																																	TMEM201
																																	TMEM61
																																	CYP4Z1
																																	C1orf86
																																	CDCP2
																																	SLC5A9
																																	CC2D1B
																																	NBPF11
																																	NUDT17
																																	FLJ23867
																																	TXLNA
																																	TCTEX1D1
																																	PLD5
																																	C1orf100
																																	SPAG17
																																	SLFNL1
																																	KRTCAP2
																																	CRTC2
																																	C1orf126
																																	IBA57
																																	HIPK1
																																	SLC44A5
																																	ATAD3C
																																	AKR7L
																																	AKR7A2P1
																																	TMEM9
																																	FNDC5
																																	EPHX4
																																	LOC254099
																																	TTLL10
																																	AKNAD1
																																	SLC41A1
																																	OR2T6
																																	LCE5A
																																	TMCO4
																																	MCOLN2
																																	COL24A1
																																	LOC255654
																																	PCSK9
																																	SYT14
																																	ST6GALNAC3
																																	C1orf101
																																	ZNF683
																																	ARHGAP30
																																	C1orf192
																																	NEGR1
																																	ASPM
																																	MDS2
																																	CYP4X1
																																	MAGI3
																																	TIPRL
																																	NPHP4
																																	BEST4
																																	PGBD2
																																	FAM19A3
																																	RIIAD1
																																	THEM5
																																	OR2L13
																																	SLC9A11
																																	OR14A16
																																	CYP4A22
																																	C1orf185
																																	LOC284551
																																	NBPF15
																																	LINC00303
																																	LOC284576
																																	LOC284578
																																	LOC284581
																																	FAM41C
																																	FAM102B
																																	SYPL2
																																	CYB561D1
																																	ANKRD34A
																																	RUSC1-AS1
																																	LOC284632
																																	LOC284648
																																	DKFZP564C196
																																	RSPO1
																																	EPHA10
																																	LOC284661
																																	C1orf204
																																	C1orf111
																																	LOC284688
																																	ZNF326
																																	BTBD8
																																	HNRNPU-AS1
																																	RIMKLA
																																	SLC25A34
																																	ESPNP
																																	LIN9
																																	VN1R5
																																	HIST2H2AB
																																	PPM1J
																																	HIST2H3A
																																	HIST2H2BC
																																	HIST2H2BA
																																	FAM151A
																																	S100A7A
																																	LINGO4
																																	RXFP4
																																	ANKRD45
																																	LOC339442
																																	C1orf174
																																	KLHL17
																																	TMEM240
																																	TMEM52
																																	FAM5C
																																	MTMR9LP
																																	ZBTB8OS
																																	TFAP2E
																																	ZNF678
																																	PRSS38
																																	LOC339505
																																	C1orf110
																																	FAM58BP
																																	LOC339524
																																	LOC339529
																																	LOC339535
																																	C1orf228
																																	ZNF642
																																	RD3
																																	AADACL4
																																	PRAMEF5
																																	HNRNPCL1
																																	PRAMEF9
																																	PRAMEF10
																																	CCDC18
																																	OR6F1
																																	OR2W3
																																	OR2T8
																																	OR2T3
																																	MYBPHL
																																	OR10R2
																																	FCRL6
																																	KCNT2
																																	BARHL2
																																	HSP90B3P
																																	NBPF7
																																	TCTEX1D4
																																	OR2T29
																																	SERINC2
																																	FAM159A
																																	FAM131C
																																	LCE1A
																																	LCE1B
																																	LCE1C
																																	LCE1D
																																	LCE1E
																																	LCE1F
																																	LCE2A
																																	LCE2C
																																	LCE2D
																																	LCE3A
																																	LCE3B
																																	LCE3C
																																	LCE3E
																																	PADI6
																																	RGSL1
																																	BMP8A
																																	IRF2BP2
																																	ZBTB41
																																	CYCSP52
																																	C1orf187
																																	SPATA21
																																	CCDC23
																																	ATPAF1-AS1
																																	HEATR8
																																	FAM73A
																																	LOC375010
																																	PEAR1
																																	SFT2D2
																																	MIA3
																																	C1orf95
																																	FAM89A
																																	AGRN
																																	RPS10P7
																																	APITD1
																																	CATSPER4
																																	NSUN4
																																	GPR153
																																	ILDR2
[truncated: 415 more rows]
