# Supplementary material for: Whole Genome Sequencing Identifies Key Genes in Spinal Schwannoma
Source: Front Genet. 2020 Oct 30;11:507816. doi: 10.3389/fgene.2020.507816 (PMC7661748; doi:10.3389/fgene.2020.507816)
Supplement: Supplementary file 6 [file Table_3.XLSX]

## Sheet: Sheet1
Table S3. The coverage at 20X of all the samples in this study.
Sample	Coverage (>20)
CHG004878-tumor	0.917721
CHG004880-tumor	0.901654
CHG004882-tumor	0.916886
CHG004884-tumor	0.911139
CHG004886-tumor	0.906424
CHG004888-tumor	0.911761
CHG004890-tumor	0.900933
CHG004892-tumor	0.909702
CHG004894-tumor	0.904022
CHG004878-blood	0.910327
CHG004880-blood	0.901666
CHG004882-blood	0.905638
CHG004884-blood	0.906944
CHG004886-blood	0.916114
CHG004888-blood	0.918436
CHG004890-blood	0.918363
CHG004892-blood	0.912771
CHG004894-blood	0.913675
Average	0.910232
